# Supplementary material for: Development and validation of a prognostic nomogram for unresectable pancreatic ductal adenocarcinoma with synchronous liver metastases: a study based on the SEER database and an external cohort
Source: Front Oncol. 2025 Aug 27;15:1636715. doi: 10.3389/fonc.2025.1636715 (PMC12420269; doi:10.3389/fonc.2025.1636715)
Supplement: Supplementary file 11 [file DataSheet1.csv]

ID	Group	Age	Sex	Site	Grade	T	N	SurgOthSites	Radiation	Chemotherapy	OS	Status
1	1	1	1	1	99	2	0	0	0	1	6	1
2	1	1	1	1	99	3	0	0	0	1	5	1
3	1	2	2	3	99	1	0	0	0	1	0	1
4	1	1	2	1	99	3	1	0	0	1	7	1
5	1	2	1	3	3	3	0	0	0	1	24	1
6	1	1	1	3	99	4	1	0	0	1	6	1
7	1	2	1	1	99	2	0	0	0	1	7	1
8	1	1	1	2	99	3	0	0	0	1	14	1
9	1	2	1	2	99	2	0	0	0	0	3	1
10	1	1	2	1	99	2	0	0	0	1	3	1
11	1	1	2	2	99	2	0	0	0	1	2	1
12	1	2	2	2	1	2	0	0	1	0	101	0
13	1	2	2	2	99	2	0	0	0	0	2	1
14	1	1	1	1	99	2	1	0	0	1	6	1
15	1	1	1	2	99	3	1	0	0	1	10	1
16	1	1	1	1	99	2	1	0	0	1	18	1
17	1	1	2	1	99	2	0	0	0	1	4	1
18	1	1	1	2	3	3	0	0	0	1	1	1
19	1	2	2	1	2	3	99	0	0	0	2	1
20	1	2	2	1	99	2	0	0	0	0	2	1
21	1	2	2	1	3	2	1	1	0	1	3	1
22	1	1	1	3	99	4	0	0	0	1	7	1
23	1	2	1	3	3	2	0	1	0	0	2	1
24	1	1	1	1	3	3	0	0	0	0	0	1
25	1	2	1	2	99	2	0	0	0	1	5	1
26	1	1	2	1	99	3	0	0	0	1	15	1
27	1	2	2	1	99	2	1	0	0	1	3	1
28	1	2	1	3	99	2	1	0	0	0	0	1
29	1	2	2	1	99	3	0	0	0	0	1	1
30	1	1	1	3	99	3	99	0	0	1	1	1
31	1	1	1	2	99	2	0	0	1	0	3	1
32	1	2	1	3	99	2	0	0	0	0	5	1
33	1	1	1	2	99	2	1	0	0	0	31	0
34	1	2	1	3	99	2	0	0	0	0	2	1
35	1	1	1	2	3	2	0	0	0	1	24	1
36	1	2	1	1	99	2	0	0	0	0	0	1
37	1	2	1	1	99	4	1	0	0	1	8	1
38	1	2	2	1	99	2	0	0	0	0	0	1
39	1	1	2	1	99	3	1	0	0	1	10	1
40	1	1	1	1	2	3	0	0	0	1	11	1
41	1	1	1	3	99	2	1	0	0	1	1	1
42	1	1	2	2	3	4	0	0	1	1	13	1
43	1	2	1	3	99	3	0	0	0	1	1	1
44	1	2	1	2	99	2	0	0	0	1	1	1
45	1	2	2	2	99	3	1	0	0	1	12	1
46	1	2	1	2	99	4	0	0	0	1	3	1
47	1	1	2	1	99	2	0	0	0	0	4	1
48	1	2	1	2	99	2	0	0	0	1	6	1
49	1	1	1	1	99	3	0	1	0	1	11	1
50	1	2	1	2	1	3	0	0	0	0	27	1
51	1	2	2	3	99	2	0	0	0	1	9	1
52	1	1	2	2	99	3	99	0	0	1	26	1
53	1	2	1	1	99	2	0	0	0	1	0	1
54	1	1	2	1	99	3	1	0	0	1	16	1
55	1	1	1	2	99	2	99	0	0	0	21	1
56	1	2	1	2	2	4	99	0	0	1	15	1
57	1	2	1	2	99	2	0	0	0	1	3	1
58	1	2	1	2	99	3	0	0	0	1	3	1
59	1	2	1	1	99	1	0	0	0	0	6	1
60	1	2	2	2	99	2	0	0	0	0	0	1
61	1	2	1	1	99	3	1	0	0	0	1	1
62	1	2	1	1	99	4	0	0	0	0	0	1
63	1	2	1	1	99	2	0	0	0	1	7	1
64	1	2	1	1	99	2	0	0	0	0	1	1
65	1	2	1	2	99	4	0	0	0	0	5	1
66	1	2	1	1	99	2	99	0	0	0	0	1
67	1	2	2	1	99	4	0	0	0	1	4	1
68	1	1	2	3	99	2	0	0	0	1	2	1
69	1	1	1	2	99	3	1	0	0	1	1	1
70	1	1	1	3	99	4	0	0	0	1	5	1
71	1	1	1	3	99	4	0	0	0	1	4	1
72	1	1	1	1	99	4	1	0	0	1	21	1
73	1	1	1	2	3	2	0	0	0	0	0	1
74	1	1	1	2	99	2	0	0	0	1	2	1
75	1	1	1	1	99	2	1	0	0	1	77	1
76	1	2	2	1	99	3	1	0	0	0	4	1
77	1	2	1	2	2	2	1	0	0	1	3	1
78	1	1	1	2	99	2	0	0	0	1	12	1
79	1	1	1	2	99	4	0	0	0	1	12	1
80	1	1	1	2	99	2	99	0	0	1	96	1
81	1	2	2	3	4	4	1	1	0	0	1	1
82	1	2	1	2	99	3	1	0	0	1	15	1
83	1	1	1	3	99	2	0	0	0	0	1	1
84	1	1	1	2	99	2	0	0	0	1	28	1
85	1	2	1	1	99	3	1	0	1	1	5	1
86	1	2	1	2	99	3	0	0	0	1	22	1
87	1	2	1	3	99	4	1	0	0	1	3	1
88	1	2	1	2	99	4	0	0	0	1	12	1
89	1	1	2	1	99	2	0	0	0	1	11	1
90	1	1	1	1	3	3	99	0	0	0	0	1
91	1	2	1	3	99	3	1	0	0	0	4	1
92	1	2	2	3	99	2	1	0	0	0	1	1
93	1	1	1	3	99	4	1	0	0	1	4	1
94	1	2	2	3	99	2	0	0	0	0	0	1
95	1	1	1	1	4	4	1	0	0	0	31	0
96	1	2	2	3	99	3	1	0	0	0	0	1
97	1	2	1	2	99	3	1	0	0	1	10	1
98	1	1	2	2	99	3	99	0	0	1	9	1
99	1	2	1	1	99	2	0	0	0	0	2	1
100	1	1	2	1	3	3	0	0	0	1	5	1
101	1	1	2	2	99	3	0	0	0	1	0	1
102	1	1	1	1	3	3	0	0	0	1	6	1
103	1	2	2	1	99	3	1	0	0	0	0	1
104	1	1	1	2	3	3	99	0	0	1	7	1
105	1	1	1	2	99	2	0	0	0	0	12	1
106	1	2	1	3	99	3	0	0	0	1	1	1
107	1	1	1	2	99	2	1	0	0	0	1	1
108	1	2	2	2	99	3	1	0	0	0	1	1
109	1	1	1	1	99	2	0	1	0	1	7	1
110	1	2	1	3	99	4	1	0	0	1	2	1
111	1	1	1	3	99	4	0	0	0	1	6	1
112	1	1	1	1	99	3	0	0	0	0	2	1
113	1	1	1	2	99	4	1	0	1	1	8	1
114	1	2	2	1	99	1	0	0	0	1	10	1
115	1	2	2	2	99	4	99	0	0	0	4	1
116	1	2	1	1	99	2	0	0	0	0	0	1
117	1	1	2	1	99	2	0	0	0	1	6	1
118	1	2	1	1	99	2	0	0	0	0	7	1
119	1	2	1	1	99	3	0	0	0	1	8	1
120	1	1	1	3	99	3	1	0	0	0	0	1
121	1	1	1	1	99	2	1	0	0	0	1	1
122	1	2	1	1	99	3	0	0	0	0	0	1
123	1	1	1	2	2	3	1	0	0	0	0	1
124	1	2	2	2	99	4	1	0	0	1	3	1
125	1	2	1	1	99	3	0	0	0	0	4	1
126	1	2	2	1	99	2	0	0	0	1	4	1
127	1	2	1	3	99	2	1	0	0	0	1	1
128	1	2	1	1	99	2	0	0	0	1	8	1
129	1	2	2	1	2	1	1	0	0	1	8	1
130	1	1	2	2	99	4	0	0	0	1	11	1
131	1	2	2	1	3	2	0	0	0	0	2	1
132	1	1	2	1	99	3	0	0	0	1	29	1
133	1	1	1	1	99	3	1	0	0	1	19	1
134	1	1	2	3	99	4	0	0	0	1	5	1
135	1	2	1	3	99	4	0	0	0	1	6	1
136	1	1	1	1	3	4	0	0	0	1	7	1
137	1	1	1	2	99	2	0	0	0	1	1	1
138	1	2	2	2	99	2	1	0	0	1	3	1
139	1	1	2	2	99	1	0	0	0	1	4	1
140	1	2	2	1	3	2	0	0	0	0	0	1
141	1	1	1	2	99	2	0	0	1	1	2	1
142	1	2	1	3	99	4	0	0	0	1	11	1
143	1	1	2	1	2	2	1	0	0	1	27	1
144	1	1	2	2	99	3	1	0	0	1	31	1
145	1	2	2	1	3	2	0	0	0	1	2	1
146	1	1	1	2	99	3	0	0	0	0	0	1
147	1	2	1	1	2	3	0	0	0	1	2	1
148	1	1	1	3	1	3	1	0	0	1	5	1
149	1	2	1	1	99	3	0	0	0	1	6	1
150	1	2	2	1	99	1	0	0	0	0	1	1
151	1	2	2	1	99	2	0	0	0	1	45	1
152	1	2	1	1	99	3	1	0	0	1	4	1
153	1	2	1	2	99	4	0	0	0	0	0	1
154	1	1	2	2	99	1	0	0	0	1	6	1
155	1	2	1	3	99	2	0	0	0	1	4	1
156	1	1	2	1	3	3	1	0	0	0	1	1
157	1	2	1	1	99	3	0	0	0	0	2	1
158	1	2	2	2	99	2	0	0	0	0	0	1
159	1	1	1	2	99	3	1	0	0	0	0	1
160	1	2	2	1	99	3	0	0	0	1	35	1
161	1	1	2	1	99	3	0	0	0	1	11	1
162	1	1	1	2	2	3	0	0	0	0	1	1
163	1	2	1	3	3	3	1	0	0	1	1	1
164	1	2	2	3	99	2	1	0	0	0	2	1
165	1	2	2	1	2	4	0	0	0	1	20	1
166	1	1	2	2	99	4	0	0	1	1	25	1
167	1	2	2	1	99	3	0	0	0	0	0	1
168	1	2	1	2	99	2	99	0	0	1	17	1
169	1	2	1	1	99	3	1	0	0	0	4	1
170	1	2	1	2	99	3	0	0	0	1	76	1
171	1	2	2	2	99	3	0	0	0	1	1	1
172	1	2	1	2	99	2	0	0	0	1	15	1
173	1	2	1	2	99	2	0	0	0	1	21	1
174	1	1	2	1	99	3	0	0	0	1	1	1
175	1	2	2	2	99	3	1	0	0	1	1	1
176	1	1	2	1	99	4	0	0	0	1	39	1
177	1	1	1	1	99	2	0	0	0	0	2	1
178	1	2	1	2	99	3	0	0	0	0	3	1
179	1	1	2	3	99	3	0	0	0	1	8	1
180	1	2	2	1	99	2	0	1	0	1	8	1
181	1	2	2	2	99	4	0	0	0	0	1	1
182	1	2	1	1	99	3	0	0	0	1	2	1
183	1	2	1	1	99	2	1	0	0	1	2	1
184	1	1	1	3	99	3	0	0	0	0	5	1
185	1	2	1	2	3	2	0	0	0	1	1	1
186	1	2	1	3	99	3	99	0	0	1	4	1
187	1	2	1	2	99	3	0	1	0	0	0	1
188	1	2	2	3	99	4	1	0	0	0	0	1
189	1	2	1	2	1	3	0	0	0	0	7	1
190	1	1	2	1	3	2	1	0	0	1	6	1
191	1	2	1	1	99	3	0	1	0	1	10	1
192	1	1	1	2	99	2	1	0	0	1	7	1
193	1	2	2	2	99	3	1	0	0	0	2	1
194	1	2	2	1	99	3	0	0	0	1	4	1
195	1	2	2	2	99	2	99	0	0	0	4	1
196	1	1	1	1	99	4	1	0	0	1	9	1
197	1	2	1	1	3	4	0	0	0	1	3	1
198	1	1	1	2	99	3	0	0	0	0	0	1
199	1	1	1	3	99	2	0	0	0	1	6	1
200	1	1	2	1	99	2	0	0	0	1	35	1
201	1	1	1	2	3	2	99	0	0	1	15	1
202	1	2	2	1	99	2	0	0	0	0	2	1
203	1	2	2	2	99	4	1	0	0	1	1	1
204	1	1	2	2	2	2	0	0	0	1	4	1
205	1	2	1	3	99	2	0	0	0	1	3	1
206	1	2	2	1	3	4	1	0	0	0	4	1
207	1	1	1	1	99	2	99	0	0	1	10	1
208	1	1	1	1	99	3	0	0	0	1	8	1
209	1	1	2	2	99	2	0	0	0	1	3	1
210	1	1	1	1	99	4	0	0	0	1	5	1
211	1	1	2	1	99	1	0	0	0	0	67	1
212	1	2	1	2	99	3	0	0	0	0	0	1
213	1	2	1	1	3	2	1	0	0	0	8	1
214	1	2	1	2	99	2	0	0	0	1	2	1
215	1	1	2	3	99	3	0	0	0	0	0	1
216	1	1	1	3	1	3	0	0	0	0	2	1
217	1	1	1	2	99	2	0	0	0	1	18	1
218	1	2	1	2	99	4	1	0	0	0	3	1
219	1	2	2	2	99	4	0	0	0	0	0	1
220	1	2	2	1	99	3	0	0	0	1	7	1
221	1	2	1	2	99	4	1	0	0	0	26	1
222	1	2	2	2	3	2	0	0	0	0	2	1
223	1	1	1	2	99	4	0	0	0	0	4	1
224	1	2	1	3	3	4	0	0	0	1	17	1
225	1	2	1	1	99	3	99	0	0	1	4	1
226	1	1	1	2	99	3	0	0	0	1	9	1
227	1	2	2	1	99	2	0	1	0	1	5	1
228	1	2	2	3	99	2	1	0	0	0	1	1
229	1	2	1	1	99	2	0	0	0	1	7	1
230	1	2	1	1	99	4	0	1	0	0	4	1
231	1	2	1	2	99	4	0	0	0	0	1	1
232	1	2	2	1	99	2	0	0	0	0	1	1
233	1	2	1	2	99	3	1	0	0	0	1	1
234	1	2	1	2	99	2	0	0	0	1	2	1
235	1	2	1	2	99	2	0	0	0	1	1	1
236	1	1	2	2	99	4	0	0	0	1	1	1
237	1	1	1	1	99	2	0	0	0	1	11	1
238	1	2	1	2	99	3	0	0	0	1	9	1
239	1	1	2	3	99	2	0	0	0	1	8	1
240	1	2	2	2	2	2	0	0	0	0	1	1
241	1	2	2	2	99	3	0	0	0	0	3	1
242	1	1	1	2	3	2	0	0	0	1	17	1
243	1	2	2	2	99	1	0	0	0	1	7	1
244	1	2	2	1	99	2	1	0	0	1	16	1
245	1	2	1	1	2	4	0	0	0	0	0	1
246	1	2	2	1	99	2	0	0	0	1	6	1
247	1	2	1	3	99	3	0	0	0	0	11	1
248	1	2	1	2	99	4	0	0	0	0	1	1
249	1	2	1	1	3	2	0	0	0	0	1	1
250	1	1	2	1	99	3	0	0	0	1	4	1
251	1	2	1	1	99	2	99	0	0	1	1	1
252	1	1	1	2	99	2	0	0	0	0	0	1
253	1	1	2	2	99	2	1	0	0	0	4	1
254	1	1	2	1	2	2	0	0	0	0	1	1
255	1	1	1	3	99	3	1	0	0	0	1	1
256	1	2	1	1	3	3	0	0	1	1	21	1
257	1	2	2	1	99	3	0	0	0	0	1	1
258	1	2	2	1	99	2	0	0	0	1	11	1
259	1	1	1	3	99	3	0	0	0	1	0	1
260	1	1	2	3	99	3	1	0	0	1	32	1
261	1	2	2	2	99	3	0	0	0	1	3	1
262	1	2	1	1	99	3	1	0	0	0	0	1
263	1	2	2	2	99	2	0	0	0	1	3	1
264	1	2	1	2	99	2	0	0	1	1	22	1
265	1	2	2	1	99	3	0	0	0	1	3	1
266	1	1	1	1	99	3	0	0	0	1	34	1
267	1	2	1	2	1	4	1	0	0	1	21	1
268	1	1	2	3	99	4	99	0	0	0	1	1
269	1	1	1	1	99	3	1	0	0	1	3	1
270	1	2	1	2	99	4	0	0	0	0	2	1
271	1	2	2	3	99	4	99	0	0	0	5	1
272	1	1	2	1	99	4	0	0	0	0	2	1
273	1	2	1	3	99	4	1	0	1	1	3	1
274	1	1	1	2	99	3	99	0	0	0	13	1
275	1	2	1	2	99	3	99	0	0	1	11	1
276	1	2	1	2	99	1	0	0	0	0	1	1
277	1	2	1	1	3	3	1	0	0	0	1	1
278	1	2	1	1	99	3	0	0	0	0	2	1
279	1	2	1	1	99	2	0	0	0	0	0	1
280	1	2	1	1	99	2	0	0	0	1	1	1
281	1	2	1	3	99	2	0	0	0	0	0	1
282	1	2	2	1	99	3	1	0	0	1	1	1
283	1	1	1	1	99	2	1	0	0	1	13	1
284	1	2	1	1	3	2	1	0	0	1	3	1
285	1	2	2	2	3	4	0	0	0	1	8	1
286	1	2	2	1	99	4	0	0	0	1	23	1
287	1	2	1	1	99	3	0	0	0	1	13	1
288	1	1	1	1	99	4	99	0	0	0	0	1
289	1	1	1	2	99	3	0	0	0	0	2	1
290	1	2	1	2	99	3	1	0	0	0	0	1
291	1	1	1	1	99	3	0	0	0	1	13	1
292	1	1	2	2	3	4	1	0	0	1	2	1
293	1	2	1	1	99	2	1	0	0	1	4	1
294	1	1	2	2	99	2	1	0	0	1	6	1
295	1	2	1	2	99	2	0	0	0	1	2	0
296	1	1	1	3	3	3	1	0	0	0	0	1
297	1	2	2	2	99	1	0	0	0	1	4	1
298	1	2	1	2	99	2	0	0	0	0	4	1
299	1	2	1	2	99	2	1	0	0	1	4	1
300	1	2	1	1	99	2	0	0	0	1	12	1
301	1	2	2	1	1	2	0	0	0	1	94	0
302	1	1	1	2	99	2	0	0	0	1	11	1
303	1	2	1	1	99	4	0	0	0	0	3	1
304	1	2	1	1	99	2	0	1	0	0	1	1
305	1	2	2	3	3	4	0	0	0	0	1	1
306	1	2	2	2	99	2	0	0	0	1	4	1
307	1	2	1	1	4	2	0	0	0	0	1	1
308	1	2	2	2	2	4	0	0	0	1	3	1
309	1	1	1	1	3	3	1	0	0	0	1	1
310	1	2	2	1	99	3	1	0	0	0	106	0
311	1	2	1	1	3	3	0	0	0	1	8	1
312	1	2	2	1	99	3	99	0	0	0	0	1
313	1	2	2	1	99	3	1	0	0	0	1	1
314	1	2	2	1	1	2	1	0	0	1	6	1
315	1	2	1	1	99	2	0	0	0	0	2	1
316	1	2	2	2	99	2	0	0	0	0	1	1
317	1	2	1	1	3	3	1	0	0	0	2	1
318	1	2	2	1	99	3	0	0	0	0	2	1
319	1	1	1	3	99	2	0	0	0	1	1	1
320	1	2	1	1	99	3	0	0	0	1	9	1
321	1	2	2	2	99	1	1	0	0	0	4	0
322	1	1	1	3	99	4	1	0	0	0	2	1
323	1	2	1	3	99	2	0	0	0	1	0	1
324	1	1	2	1	99	3	0	0	0	0	3	1
325	1	2	1	2	99	3	1	0	0	0	0	1
326	1	2	2	3	3	2	1	0	0	1	2	1
327	1	2	2	1	99	2	0	0	0	0	1	1
328	1	2	1	3	99	3	1	0	0	0	0	1
329	1	2	1	2	99	2	0	0	0	1	3	1
330	1	2	1	3	99	4	99	0	0	0	1	1
331	1	2	2	1	2	4	1	0	0	0	2	1
332	1	2	1	2	99	1	0	0	0	1	27	1
333	1	1	2	1	99	2	1	0	0	1	9	1
334	1	2	1	1	99	3	0	0	0	0	0	1
335	1	1	2	1	99	3	0	1	0	1	9	1
336	1	1	2	2	99	4	0	0	0	0	1	1
337	1	2	1	2	99	3	0	0	0	1	5	1
338	1	2	1	3	99	2	0	0	0	1	10	1
339	1	2	1	3	99	2	0	0	0	1	5	1
340	1	1	1	2	99	2	1	0	0	1	0	1
341	1	2	1	2	3	2	0	0	0	1	16	1
342	1	2	1	2	99	3	0	0	0	1	0	1
343	1	1	1	1	99	3	1	0	0	1	14	1
344	1	1	1	1	2	3	99	0	0	0	1	1
345	1	1	1	1	99	3	1	0	0	0	1	1
346	1	2	1	3	99	2	99	0	0	1	4	1
347	1	2	1	2	3	3	1	0	0	0	0	1
348	1	1	1	3	99	2	1	0	0	1	6	1
349	1	1	2	1	99	4	0	0	0	1	13	1
350	1	2	1	3	99	3	1	0	0	0	2	1
351	1	1	2	2	3	2	0	0	0	1	0	1
352	1	2	1	2	99	2	0	0	0	1	2	1
353	1	2	1	2	99	3	1	0	0	1	1	1
354	1	2	1	1	99	2	0	0	0	1	4	1
355	1	1	1	2	2	4	0	0	0	1	5	1
356	1	1	1	1	99	4	0	1	0	1	16	1
357	1	2	1	2	99	2	0	0	0	1	6	1
358	1	2	1	1	99	2	0	0	1	1	2	1
359	1	2	2	1	99	2	0	0	0	1	3	1
360	1	1	1	2	99	4	99	0	0	1	2	1
361	1	2	2	1	99	3	1	0	0	1	11	1
362	1	1	2	2	99	2	1	1	0	0	3	1
363	1	2	1	1	1	3	0	0	0	0	8	1
364	1	1	2	2	99	3	0	0	0	1	5	1
365	1	2	2	3	99	2	0	0	0	0	3	1
366	1	2	2	2	99	4	0	0	0	0	2	1
367	1	2	1	1	99	2	0	0	0	0	0	1
368	1	2	2	3	99	2	0	0	0	0	5	1
369	1	1	1	2	99	3	0	0	1	1	2	1
370	1	2	1	1	99	2	0	0	0	1	17	1
371	1	2	1	2	99	3	0	0	0	1	17	1
372	1	2	2	1	99	2	0	0	0	1	38	1
373	1	1	1	2	99	2	0	0	1	1	9	1
374	1	2	1	2	99	3	0	0	0	0	1	1
375	1	1	1	2	99	4	1	0	0	0	1	1
376	1	2	1	1	99	3	99	0	0	0	0	1
377	1	1	1	3	99	4	99	0	0	0	1	1
378	1	1	1	2	99	2	0	0	0	1	1	1
379	1	2	1	1	3	4	1	0	0	0	4	1
380	1	1	2	2	3	2	0	0	0	1	4	1
381	1	2	2	2	99	3	0	0	0	0	1	1
382	1	2	1	1	99	3	1	1	0	1	25	1
383	1	2	1	2	99	4	1	0	0	0	4	1
384	1	2	2	1	99	2	0	0	0	0	4	1
385	1	2	1	2	99	3	1	0	0	0	2	1
386	1	2	1	2	1	2	99	0	0	0	14	1
387	1	2	1	1	99	2	0	0	0	0	1	1
388	1	2	1	2	3	4	1	0	0	0	0	1
389	1	1	1	3	99	2	0	0	1	1	11	1
390	1	1	1	1	99	4	1	0	0	0	1	1
391	1	1	1	1	1	3	1	0	0	1	16	1
392	1	1	2	1	99	2	1	0	0	1	63	1
393	1	1	1	1	99	3	1	0	0	1	8	1
394	1	2	2	2	99	2	0	0	0	1	5	1
395	1	1	1	2	99	3	0	0	0	1	1	1
396	1	2	1	2	99	2	1	0	0	1	1	1
397	1	1	2	2	99	2	0	0	0	1	7	1
398	1	2	2	2	2	4	0	0	0	1	1	1
399	1	2	2	2	3	2	0	0	0	0	0	1
400	1	2	1	1	99	4	99	0	0	0	5	1
401	1	2	2	2	99	3	99	0	0	0	2	1
402	1	2	2	3	99	4	0	0	0	0	1	1
403	1	2	1	1	99	2	0	0	0	1	11	1
404	1	1	2	3	99	4	1	0	0	0	98	0
405	1	2	1	3	99	3	1	0	0	1	3	1
406	1	1	1	2	3	4	1	0	0	1	2	1
407	1	1	1	1	1	3	0	0	0	1	32	1
408	1	2	1	1	2	3	0	0	0	0	2	1
409	1	2	1	2	99	4	1	0	1	0	1	1
410	1	2	1	2	99	4	99	0	0	1	8	1
411	1	2	2	3	99	1	1	0	0	1	17	1
412	1	2	1	2	99	2	0	0	0	0	0	1
413	1	1	2	1	2	3	0	0	0	1	28	1
414	1	1	1	2	99	3	1	0	0	1	2	1
415	1	2	2	2	99	4	99	0	0	0	2	1
416	1	1	1	1	99	4	0	0	0	1	4	1
417	1	2	2	2	3	3	0	0	0	1	3	1
418	1	2	2	3	99	2	0	0	0	1	7	1
419	1	2	2	1	99	4	0	0	0	0	1	1
420	1	2	2	1	99	4	0	0	0	0	1	1
421	1	1	1	2	99	3	1	0	0	1	60	1
422	1	1	2	1	99	3	0	0	1	1	25	1
423	1	2	1	1	99	2	1	0	0	1	6	1
424	1	1	2	2	99	3	0	0	0	0	6	1
425	1	1	1	2	99	4	1	0	0	1	3	1
426	1	2	1	3	3	4	1	0	0	0	0	1
427	1	1	1	1	99	4	0	0	0	1	1	1
428	1	2	2	1	99	3	99	0	0	1	3	1
429	1	2	2	3	3	4	1	0	0	1	6	1
430	1	1	1	2	99	4	0	0	0	1	11	1
431	1	2	1	1	99	3	1	0	0	1	25	1
432	1	1	1	1	99	2	0	0	0	1	8	1
433	1	1	1	3	2	4	0	0	0	0	0	1
434	1	1	2	2	99	4	1	0	0	1	5	1
435	1	2	2	1	99	4	0	0	0	0	0	1
436	1	2	2	1	99	3	0	0	0	1	1	1
437	1	2	2	1	99	2	0	0	0	0	33	1
438	1	1	1	3	99	4	0	0	0	1	17	1
439	1	1	2	2	3	3	1	0	1	1	5	1
440	1	2	2	2	99	4	0	0	0	0	1	1
441	1	2	2	1	1	3	1	0	0	0	18	1
442	1	2	1	1	99	3	0	0	0	0	8	1
443	1	2	1	1	2	2	0	0	0	0	3	1
444	1	2	1	1	99	3	1	0	0	0	3	1
445	1	1	2	1	3	2	0	0	0	1	25	1
446	1	2	1	1	99	3	1	0	0	0	1	1
447	1	2	1	1	3	3	1	0	0	1	6	1
448	1	1	1	1	99	3	1	0	0	1	9	1
449	1	1	1	1	99	2	0	0	0	1	94	1
450	1	2	2	1	99	3	0	0	0	1	3	1
451	1	2	1	2	99	2	1	0	0	0	0	1
452	1	1	1	1	99	2	1	0	0	0	2	1
453	1	2	2	2	99	2	99	0	0	0	0	1
454	1	1	1	2	2	3	0	0	0	0	0	1
455	1	1	1	3	99	4	0	0	0	0	16	1
456	1	2	1	3	99	2	1	0	0	1	2	1
457	1	2	1	1	99	3	1	0	0	1	8	1
458	1	2	2	3	2	3	1	0	0	0	0	1
459	1	2	1	1	99	2	0	0	0	0	2	1
460	1	2	2	2	99	3	99	0	0	0	2	1
461	1	2	2	3	99	4	1	0	0	0	1	1
462	1	2	1	2	3	3	0	0	0	0	7	1
463	1	1	1	1	99	2	0	0	0	0	3	1
464	1	2	1	3	99	3	0	0	0	0	2	1
465	1	1	1	2	99	4	0	0	0	1	23	1
466	1	2	2	1	99	3	0	0	0	0	1	1
467	1	2	1	1	99	2	0	0	0	1	11	1
468	1	2	2	2	99	3	99	0	0	0	0	1
469	1	1	1	2	99	4	1	0	0	0	2	1
470	1	2	1	1	99	3	1	0	0	1	4	1
471	1	1	2	2	99	4	1	0	0	1	13	1
472	1	2	1	3	99	4	99	0	1	0	2	1
473	1	2	2	2	3	2	0	0	0	0	1	1
474	1	1	1	2	99	2	1	0	0	1	8	1
475	1	1	2	1	99	4	0	0	0	1	5	1
476	1	2	1	1	99	2	0	1	0	0	3	1
477	1	2	2	2	99	3	0	0	0	1	2	1
478	1	2	1	3	99	2	0	0	0	1	39	1
479	1	2	2	1	99	3	1	0	0	0	2	1
480	1	2	1	3	2	4	1	0	0	1	4	1
481	1	1	2	2	2	4	0	0	0	0	2	1
482	1	2	1	3	99	4	1	0	0	1	9	1
483	1	1	1	2	99	2	99	0	0	1	6	1
484	1	1	2	1	2	3	0	0	0	1	68	1
485	1	2	1	3	99	4	1	0	0	1	9	1
486	1	1	1	2	99	4	0	0	0	0	2	1
487	1	1	1	1	99	3	1	0	0	1	9	1
488	1	1	1	3	99	4	0	0	0	1	7	1
489	1	2	2	1	3	2	1	0	0	0	1	1
490	1	1	1	3	99	2	0	0	0	0	2	1
491	1	2	2	1	2	3	1	0	0	0	2	1
492	1	2	1	1	99	2	0	0	0	0	9	1
493	1	2	2	2	2	2	0	0	0	0	1	1
494	1	1	1	3	3	2	1	0	0	1	6	1
495	1	2	2	2	99	2	0	0	0	0	1	1
496	1	1	1	3	2	3	0	0	0	1	12	1
497	1	2	1	3	99	2	99	0	0	0	0	1
498	1	2	2	2	99	2	0	0	0	0	0	1
499	1	2	2	1	99	3	1	0	0	1	14	1
500	1	1	2	3	99	4	1	0	0	1	3	1
501	1	2	1	1	99	3	0	0	0	0	0	1
502	1	2	2	1	2	4	0	0	0	0	0	1
503	1	2	1	1	99	4	0	0	0	1	13	1
504	1	2	2	1	99	2	0	0	0	1	9	1
505	1	1	2	2	2	4	0	0	0	1	19	1
506	1	2	1	1	1	3	1	1	0	0	3	1
507	1	2	2	3	99	3	0	0	0	0	3	1
508	1	2	2	1	99	2	1	0	0	1	7	1
509	1	2	2	1	99	3	0	0	0	1	103	1
510	1	1	1	1	99	2	0	0	0	0	1	1
511	1	2	2	2	99	2	0	0	0	0	4	1
512	1	2	2	2	99	2	99	0	0	1	3	1
513	1	1	1	2	2	2	0	0	0	1	28	1
514	1	1	1	3	1	4	1	0	0	0	1	1
515	1	2	1	1	99	3	0	0	0	0	8	1
516	1	1	2	2	99	2	0	0	0	1	1	1
517	1	1	2	3	99	2	0	0	1	1	7	1
518	1	2	2	1	99	2	0	0	0	1	13	1
519	1	1	2	3	99	4	1	0	0	0	0	1
520	1	1	1	3	1	2	0	0	0	1	115	0
521	1	2	1	1	99	4	0	0	0	0	0	1
522	1	1	1	2	99	3	0	0	0	1	15	1
523	1	1	1	1	99	1	99	0	0	0	4	1
524	1	2	1	3	99	2	0	0	0	1	6	1
525	1	2	2	1	99	1	0	0	0	1	5	1
526	1	2	1	1	99	2	0	0	0	1	1	1
527	1	1	2	1	99	4	0	0	0	1	13	1
528	1	2	2	3	99	1	0	0	0	0	32	1
529	1	2	1	2	99	2	1	0	0	1	8	1
530	1	1	1	2	99	3	0	0	0	1	7	1
531	1	2	2	1	99	2	0	0	0	0	4	1
532	1	1	1	1	99	1	0	0	0	0	0	1
533	1	2	1	1	3	4	0	0	0	0	1	1
534	1	1	2	2	99	2	0	0	0	1	2	1
535	1	2	1	2	3	2	0	0	0	0	1	1
536	1	2	2	3	99	3	0	0	0	0	1	1
537	1	1	1	3	99	2	0	0	0	0	4	1
538	1	1	1	2	3	2	0	0	0	0	0	1
539	1	1	2	2	99	3	0	0	0	0	2	1
540	1	1	1	2	99	4	99	0	0	0	15	1
541	1	2	2	1	99	3	0	0	0	1	5	1
542	1	2	2	1	99	3	99	0	0	0	1	1
543	1	1	2	1	99	2	1	0	0	1	8	1
544	1	2	2	3	99	4	0	0	0	1	13	1
545	1	2	1	1	99	2	1	0	0	1	13	1
546	1	2	1	1	2	3	99	0	0	0	4	1
547	1	2	2	3	99	2	0	0	0	0	1	1
548	1	2	1	1	99	3	1	0	0	0	1	1
549	1	2	1	1	99	2	0	0	0	1	4	1
550	1	1	1	3	99	4	99	0	0	0	0	1
551	1	2	1	2	2	3	0	0	0	1	12	1
552	1	1	2	1	99	2	0	0	1	1	8	1
553	1	1	1	1	99	4	0	0	0	0	0	1
554	1	2	2	1	99	3	0	0	0	0	1	1
555	1	2	1	1	3	3	0	0	0	0	1	1
556	1	1	2	1	99	4	1	0	0	1	14	1
557	1	2	1	1	2	3	0	0	0	1	27	0
558	1	2	1	2	99	3	0	0	0	1	3	1
559	1	1	2	3	99	2	1	0	0	1	53	1
560	1	2	2	1	2	2	1	0	0	0	2	1
561	1	2	2	2	99	3	99	0	0	1	4	1
562	1	1	2	2	99	4	0	0	0	1	3	1
563	1	2	1	1	99	2	1	0	0	0	4	1
564	1	2	1	2	99	3	0	0	0	1	1	1
565	1	2	2	2	99	2	0	0	0	0	1	1
566	1	1	1	2	3	2	0	0	0	1	1	1
567	1	1	2	2	99	3	0	0	0	1	3	1
568	1	2	1	2	99	3	99	0	0	1	3	1
569	1	1	2	2	99	2	0	0	0	0	2	1
570	1	2	1	2	1	2	99	0	0	1	89	1
571	1	1	2	1	99	3	1	0	0	0	3	1
572	1	2	1	1	99	3	0	0	0	0	1	1
573	1	1	1	2	99	2	0	0	0	0	0	1
574	1	1	1	2	1	4	99	0	0	0	57	0
575	1	1	1	1	99	3	1	0	0	1	7	1
576	1	2	1	2	1	1	1	0	0	1	6	1
577	1	2	1	1	99	2	1	0	0	1	2	1
578	1	2	1	3	3	3	0	0	0	0	1	1
579	1	1	1	1	99	4	0	0	0	1	5	1
580	1	2	1	2	99	2	0	0	0	1	6	1
581	1	2	1	1	99	3	0	0	0	1	12	1
582	1	2	2	1	99	3	0	0	0	0	0	1
583	1	2	1	2	99	3	1	0	0	1	24	1
584	1	1	1	2	3	2	0	0	0	0	4	1
585	1	2	2	1	99	3	99	0	0	0	0	1
586	1	1	1	1	99	2	0	0	0	1	5	1
587	1	2	1	3	99	4	1	0	0	0	0	1
588	1	2	1	3	99	2	1	0	0	0	1	1
589	1	2	2	1	99	4	1	0	0	1	3	1
590	1	2	1	1	99	3	0	0	0	0	0	1
591	1	2	2	2	99	4	1	0	0	0	2	1
592	1	1	1	2	3	1	0	0	0	1	7	1
593	1	2	1	3	1	3	0	0	0	1	8	1
594	1	1	1	3	2	4	1	0	0	0	3	1
595	1	1	1	3	99	4	0	0	0	0	11	1
596	1	1	1	2	99	4	1	0	0	1	5	1
597	1	1	1	1	99	1	1	0	0	0	3	0
598	1	2	2	1	99	2	0	0	0	0	0	1
599	1	2	1	2	3	3	1	0	0	0	2	1
600	1	1	2	1	99	1	1	0	0	1	1	1
601	1	2	2	1	99	2	0	0	0	0	1	1
602	1	2	1	3	99	3	1	0	0	0	1	1
603	1	1	2	2	99	3	0	0	0	1	20	1
604	1	2	2	1	99	2	1	0	0	0	2	1
605	1	2	1	1	99	2	0	0	0	0	23	1
606	1	1	1	1	99	4	99	0	0	1	21	1
607	1	1	2	2	99	3	1	0	0	1	3	1
608	1	1	1	3	99	4	0	0	0	0	2	1
609	1	2	2	1	99	2	1	0	0	1	17	1
610	1	1	1	3	99	2	0	0	0	1	9	1
611	1	1	1	2	3	4	0	0	0	1	3	1
612	1	2	2	1	4	3	0	0	0	0	2	1
613	1	2	1	2	99	3	0	0	0	1	11	1
614	1	2	2	1	99	2	99	0	0	0	1	1
615	1	1	1	2	2	2	99	0	0	0	0	1
616	1	2	1	2	3	2	0	0	0	1	4	1
617	1	1	1	3	99	3	0	0	0	1	7	1
618	1	2	1	3	3	4	1	0	0	1	6	1
619	1	2	2	1	99	4	0	0	0	1	9	1
620	1	2	1	1	99	3	99	0	0	1	15	1
621	1	2	2	2	99	4	0	0	0	1	4	1
622	1	2	1	3	99	4	1	0	0	1	11	1
623	1	2	2	3	99	4	1	0	0	0	3	1
624	1	2	1	1	2	4	0	0	0	0	1	1
625	1	2	2	3	99	2	0	0	0	0	0	1
626	1	1	1	1	99	2	1	0	0	0	0	1
627	1	2	2	1	99	3	0	0	0	1	22	1
628	1	1	1	3	99	2	0	0	0	1	7	1
629	1	2	1	3	3	2	99	0	0	0	0	1
630	1	1	1	2	99	3	0	0	0	1	2	1
631	1	1	2	2	99	2	1	0	0	0	2	1
632	1	1	2	2	99	4	0	0	0	0	0	1
633	1	2	2	1	99	3	1	0	0	1	2	1
634	1	2	1	3	2	4	0	0	0	0	1	1
635	1	1	1	2	1	4	0	0	0	1	30	1
636	1	2	2	1	99	2	1	0	0	1	14	1
637	1	2	1	1	99	2	0	0	0	0	0	1
638	1	2	2	1	99	3	0	0	0	1	5	1
639	1	1	2	3	99	4	1	0	0	1	3	1
640	1	2	2	1	99	2	0	0	0	0	0	1
641	1	1	1	1	99	2	0	0	0	1	13	1
642	1	2	2	1	99	3	0	0	0	1	3	1
643	1	2	2	1	99	2	0	0	0	1	1	1
644	1	2	1	1	99	3	1	0	1	0	3	1
645	1	2	1	3	99	4	1	0	0	1	88	0
646	1	1	1	1	99	2	0	0	0	1	5	1
647	1	1	1	1	99	3	99	0	0	1	8	1
648	1	1	1	2	2	4	0	0	0	0	2	1
649	1	2	1	2	99	1	0	0	0	1	7	1
650	1	1	1	1	99	3	0	1	0	1	20	1
651	1	2	1	3	99	4	1	0	0	0	1	1
652	1	1	1	3	99	4	1	0	0	1	23	1
653	1	1	1	2	99	4	1	0	0	1	5	1
654	1	1	1	2	99	3	1	0	0	1	5	1
655	1	1	2	3	3	4	1	0	0	1	5	1
656	1	2	2	3	99	1	0	0	0	1	2	1
657	1	2	2	1	99	3	1	0	0	1	4	1
658	1	1	2	3	99	4	1	0	0	1	14	1
659	1	2	1	2	2	4	0	0	0	1	2	1
660	1	2	2	3	99	2	99	0	0	0	0	1
661	1	1	1	3	99	4	1	0	0	1	8	1
662	1	1	1	2	99	4	99	0	0	1	3	1
663	1	1	1	1	99	2	1	0	0	1	3	1
664	1	2	1	1	1	3	0	0	0	0	0	1
665	1	1	1	2	99	2	0	0	0	1	5	1
666	1	2	1	1	99	4	1	0	1	0	2	1
667	1	1	2	3	99	4	0	0	0	1	10	1
668	1	2	2	1	99	2	1	0	0	1	8	1
669	1	1	2	1	99	3	1	0	0	0	2	1
670	1	1	2	2	99	3	1	0	0	0	5	1
671	1	2	1	3	99	2	0	0	0	0	0	1
672	1	2	1	1	99	2	0	0	0	0	2	1
673	1	1	1	1	99	3	0	0	0	1	5	1
674	1	2	1	2	3	2	0	0	0	0	1	1
675	1	2	2	3	99	4	1	0	0	0	0	1
676	1	2	1	2	99	3	0	0	0	0	2	1
677	1	2	1	2	99	2	0	0	0	1	5	1
678	1	2	2	1	99	3	1	0	0	1	35	1
679	1	1	2	1	99	3	0	0	0	1	4	1
680	1	1	1	1	99	4	0	0	0	0	11	1
681	1	1	1	1	2	3	1	0	0	1	26	1
682	1	2	2	1	2	4	0	0	0	0	2	1
683	1	2	2	2	99	4	0	0	0	1	10	1
684	1	2	1	1	99	3	99	0	0	0	3	1
685	1	2	2	3	99	3	0	0	0	0	0	1
686	1	2	2	1	99	2	0	0	0	1	3	1
687	1	1	2	2	99	2	0	0	0	1	1	0
688	1	2	1	2	3	2	1	0	0	1	8	1
689	1	2	2	2	99	4	0	0	0	0	1	1
690	1	1	2	1	99	2	0	0	0	0	2	1
691	1	2	2	2	99	2	0	0	0	0	0	1
692	1	1	2	1	99	3	0	0	0	0	5	0
693	1	1	2	1	2	3	0	0	0	1	7	1
694	1	2	1	3	3	1	1	0	0	0	1	1
695	1	1	1	2	99	4	1	0	0	0	0	1
696	1	2	2	2	99	2	0	0	0	0	0	1
697	1	1	1	1	99	2	0	0	0	0	1	1
698	1	2	2	2	99	2	1	0	0	1	0	1
699	1	2	1	1	99	2	1	0	0	0	1	1
700	1	1	2	2	99	3	0	0	0	1	12	1
701	1	1	1	2	99	4	1	0	0	1	10	1
702	1	2	1	3	99	4	1	0	0	0	7	1
703	1	2	1	1	99	3	0	0	0	0	1	1
704	1	2	2	3	3	4	1	0	0	1	17	1
705	1	2	2	1	99	3	0	0	0	0	2	1
706	1	1	2	1	99	3	1	0	0	1	17	1
707	1	1	2	2	99	4	99	0	0	1	15	1
708	1	1	2	2	2	3	0	0	0	1	13	1
709	1	2	2	1	99	2	0	0	0	1	1	1
710	1	1	1	1	99	3	1	0	1	1	14	1
711	1	1	2	3	99	1	99	0	0	1	4	1
712	1	2	1	2	99	2	0	0	0	0	4	1
713	1	1	1	2	99	2	0	0	0	1	115	1
714	1	2	1	3	99	2	1	0	0	0	0	1
715	1	1	1	1	99	2	0	0	0	1	15	1
716	1	2	1	1	99	2	0	0	0	0	1	1
717	1	2	1	3	99	3	1	0	0	1	2	1
718	1	2	1	2	99	4	1	0	0	1	5	1
719	1	2	1	2	3	2	0	0	0	0	4	1
720	1	2	2	1	99	2	0	0	0	0	1	1
721	1	2	2	3	99	2	0	0	0	1	8	1
722	1	2	1	1	99	2	1	0	0	0	0	1
723	1	2	2	3	99	3	1	0	0	0	0	1
724	1	2	1	1	99	2	0	0	0	0	3	1
725	1	2	1	2	99	2	1	0	0	0	0	1
726	1	2	2	2	99	3	0	0	0	1	2	1
727	1	1	1	1	2	3	1	0	0	0	1	1
728	1	2	2	1	99	2	0	0	0	1	10	1
729	1	2	2	2	3	2	0	0	0	0	0	1
730	1	1	1	2	99	2	0	1	0	1	15	1
731	1	1	1	2	99	3	0	0	0	1	16	1
732	1	1	1	1	3	3	1	0	0	0	1	1
733	1	2	2	1	99	3	99	0	0	0	1	1
734	1	2	2	2	3	4	1	0	0	0	2	1
735	1	1	1	2	99	2	99	0	0	0	6	1
736	1	2	1	3	99	2	0	0	0	1	1	1
737	1	2	1	1	99	2	0	0	0	1	0	1
738	1	2	1	1	3	3	0	0	0	0	0	1
739	1	2	1	2	99	2	0	0	0	0	0	1
740	1	2	1	1	99	2	0	0	0	0	3	1
741	1	2	1	2	3	4	1	0	0	0	1	1
742	1	1	1	1	99	4	0	0	0	0	2	1
743	1	2	2	2	99	4	0	0	0	0	1	1
744	1	2	2	1	99	3	99	0	0	0	5	1
745	1	1	2	2	99	2	1	0	0	1	5	1
746	1	2	2	2	99	2	0	0	0	0	0	1
747	1	2	1	3	99	2	99	0	0	0	0	1
748	1	1	1	2	99	3	1	0	0	0	3	1
749	1	2	2	2	99	2	99	0	0	0	4	1
750	1	2	2	3	3	4	1	0	0	0	0	0
751	1	1	1	1	2	2	0	0	0	1	9	1
752	1	2	2	1	99	3	0	0	0	1	12	1
753	1	1	2	1	99	4	0	0	0	1	3	1
754	1	2	2	1	99	3	0	0	0	0	9	1
755	1	2	1	2	99	1	0	0	0	0	0	1
756	1	2	1	2	99	2	0	0	0	1	6	1
757	1	2	1	2	2	2	1	0	0	1	62	1
758	1	2	2	2	2	2	0	0	0	0	0	1
759	1	2	2	1	99	4	0	0	0	0	3	1
760	1	2	2	2	99	4	1	0	0	1	13	1
761	1	1	2	3	99	3	0	0	0	1	1	1
762	1	2	1	3	99	2	99	0	0	0	0	1
763	1	1	2	1	99	3	1	0	0	1	23	1
764	1	1	2	2	99	4	99	0	0	1	14	1
765	1	1	2	1	99	2	0	0	0	0	0	1
766	1	1	2	1	99	4	0	0	0	1	1	1
767	1	2	2	1	99	2	1	1	0	1	3	1
768	1	2	1	2	3	3	0	0	0	1	10	1
769	1	1	2	1	2	4	1	0	0	1	38	1
770	1	2	1	3	99	2	1	0	0	1	1	1
771	1	2	2	2	3	4	0	0	0	1	3	1
772	1	1	2	2	99	2	0	0	0	0	2	1
773	1	2	2	1	99	2	0	0	0	1	13	1
774	1	2	1	2	99	2	0	0	0	0	2	1
775	1	2	2	1	99	2	0	0	0	0	2	1
776	1	1	1	2	1	3	0	0	0	1	8	1
777	1	2	1	2	99	3	0	0	0	0	0	1
778	1	2	1	3	99	3	0	0	0	1	6	1
779	1	1	2	2	99	2	1	0	0	1	5	1
780	1	2	1	3	99	4	99	0	0	1	5	1
781	1	2	1	1	3	2	0	0	0	1	11	1
782	1	2	2	2	99	3	0	0	0	0	2	1
783	1	2	1	2	99	4	0	0	0	0	0	1
784	1	2	2	3	99	2	0	0	0	1	1	1
785	1	1	1	2	99	2	0	0	0	0	4	1
786	1	1	1	3	99	4	99	0	0	1	15	1
787	1	2	2	1	99	2	0	0	0	0	3	1
788	1	1	2	3	99	4	1	0	0	0	7	1
789	1	2	1	1	99	3	1	0	0	1	22	1
790	1	2	2	1	99	3	0	0	0	1	7	1
791	1	2	1	1	99	3	0	0	0	1	2	1
792	1	2	2	1	2	4	1	0	0	1	17	1
793	1	2	2	1	99	3	0	0	0	1	14	1
794	1	2	1	2	99	3	1	0	0	1	11	1
795	1	1	1	3	99	3	1	0	0	0	1	1
796	1	1	2	2	99	2	1	0	0	1	53	1
797	1	2	1	1	99	2	0	0	0	0	2	1
798	1	2	1	2	3	2	0	0	0	1	1	1
799	1	2	2	2	99	3	0	0	0	0	1	1
800	1	2	1	2	99	3	0	0	0	0	1	1
801	1	2	1	2	99	4	1	0	0	1	16	1
802	1	1	1	2	99	2	99	0	0	0	2	1
803	1	1	2	3	99	3	1	0	0	1	0	1
804	1	2	1	1	99	4	0	0	0	1	35	1
805	1	2	1	1	99	3	99	0	0	0	4	1
806	1	2	2	1	99	3	0	1	0	0	12	1
807	1	2	1	3	99	4	0	0	0	1	4	1
808	1	2	1	2	99	4	0	0	0	0	0	1
809	1	1	1	1	3	3	0	0	0	1	9	1
810	1	1	2	1	2	3	1	1	0	1	4	1
811	1	1	1	1	99	3	99	0	0	1	1	1
812	1	1	1	3	1	4	1	0	0	1	16	1
813	1	2	2	1	99	2	0	0	0	1	7	1
814	1	2	1	2	3	3	1	0	1	1	3	1
815	1	2	1	1	3	3	1	0	0	0	1	1
816	1	1	1	2	99	4	1	0	0	0	0	1
817	1	1	2	3	99	2	1	0	0	1	3	1
818	1	1	2	2	99	4	1	0	0	1	4	1
819	1	2	2	1	99	3	0	0	0	0	3	1
820	1	2	2	2	99	1	0	0	0	0	1	1
821	1	1	2	2	99	4	1	1	0	1	5	1
822	1	2	2	1	99	4	1	0	0	0	0	1
823	1	2	2	2	3	4	1	0	0	1	5	1
824	1	1	1	3	99	4	1	0	0	1	27	1
825	1	2	1	1	99	2	99	0	0	0	0	1
826	1	1	1	2	99	3	0	0	0	1	54	1
827	1	1	1	2	99	4	0	0	0	0	7	1
828	1	2	1	2	2	2	0	0	0	1	19	1
829	1	2	1	2	99	2	0	0	0	0	2	1
830	1	2	2	2	99	2	0	0	0	0	3	1
831	1	2	2	1	99	2	0	0	0	1	11	1
832	1	2	2	1	99	3	1	0	0	1	4	1
833	1	2	2	2	99	2	1	0	0	1	20	1
834	1	2	1	2	99	3	1	0	0	0	1	1
835	1	2	2	3	2	4	1	0	0	1	43	1
836	1	2	1	2	2	3	1	0	0	1	22	1
837	1	1	1	1	99	2	1	1	0	1	6	1
838	1	2	1	1	99	4	1	0	0	1	2	1
839	1	2	2	1	99	4	0	0	0	1	4	1
840	1	2	2	1	99	4	0	0	0	1	2	1
841	1	2	1	2	99	2	0	0	0	1	4	1
842	1	1	1	2	99	4	0	0	0	1	60	1
843	1	1	1	2	99	3	99	0	0	0	0	1
844	1	2	1	1	3	3	0	0	0	0	5	1
845	1	2	2	3	99	2	0	0	0	1	14	1
846	1	2	1	3	99	3	0	0	0	1	2	1
847	1	1	2	3	2	3	99	0	0	0	4	1
848	1	1	2	1	99	2	0	0	0	1	3	1
849	1	2	1	2	99	2	0	0	0	1	7	1
850	1	2	2	2	99	3	99	0	0	1	11	1
851	1	2	2	3	99	4	1	0	0	1	2	1
852	1	1	1	1	3	3	1	1	0	1	7	1
853	1	1	2	2	3	2	0	0	0	1	3	1
854	1	2	1	2	99	3	0	0	0	0	1	1
855	1	2	1	1	99	3	1	0	0	1	19	1
856	1	1	1	3	3	2	0	0	0	1	10	1
857	1	2	1	2	2	3	0	1	0	1	10	1
858	1	2	1	2	99	2	0	0	0	0	1	1
859	1	2	1	2	99	4	0	0	0	0	0	1
860	1	2	2	1	99	2	0	0	0	1	18	1
861	1	1	2	1	99	2	99	0	0	1	1	1
862	1	1	1	1	99	3	99	0	0	0	0	1
863	1	2	1	1	99	2	99	0	0	1	5	1
864	1	1	1	1	99	2	0	1	0	0	1	1
865	1	1	1	1	99	3	1	0	1	1	14	1
866	1	1	2	3	99	3	0	0	0	1	8	1
867	1	1	1	2	99	4	99	0	0	1	21	1
868	1	2	1	3	99	1	0	0	0	0	2	1
869	1	1	2	2	1	3	1	0	1	1	33	1
870	1	1	2	3	3	2	0	0	0	1	5	1
871	1	1	1	1	99	2	1	0	0	0	19	1
872	1	2	1	2	99	2	0	0	0	1	7	1
873	1	2	1	2	3	4	0	0	0	1	7	1
874	1	2	2	3	3	4	99	0	0	0	4	1
875	1	2	1	1	2	4	0	0	0	1	8	1
876	1	2	1	2	99	2	1	0	0	1	1	1
877	1	2	2	2	99	2	0	0	0	1	8	1
878	1	2	1	1	3	4	0	1	0	1	31	1
879	1	1	2	3	99	2	0	0	0	0	2	1
880	1	2	1	3	99	3	0	0	0	1	3	1
881	1	2	2	1	1	3	1	0	0	0	42	1
882	1	1	1	1	99	2	1	0	0	0	1	1
883	1	1	1	2	99	2	1	0	0	1	4	1
884	1	1	2	2	99	2	0	0	0	0	2	1
885	1	1	1	2	99	2	1	0	0	1	9	1
886	1	1	2	2	99	2	0	0	0	1	23	1
887	1	1	1	1	99	2	0	0	0	1	21	1
888	1	2	2	3	99	2	0	0	0	0	3	1
889	1	1	2	1	2	2	99	0	0	0	0	1
890	1	2	1	1	99	2	0	0	0	0	1	1
891	1	2	1	1	99	4	0	0	0	0	4	1
892	1	2	1	1	99	4	99	1	0	1	5	1
893	1	2	1	3	99	2	0	0	0	0	0	1
894	1	1	2	3	99	4	1	0	0	1	0	1
895	1	2	1	2	99	3	1	0	0	0	5	1
896	1	2	1	1	99	2	0	0	0	0	1	1
897	1	2	1	2	99	3	0	0	0	1	3	1
898	1	1	1	2	99	2	1	0	0	1	3	1
899	1	1	1	1	2	3	0	0	0	1	7	1
900	1	1	1	2	3	3	0	0	0	0	1	0
901	1	2	2	1	99	4	0	0	0	1	1	1
902	1	2	1	3	2	4	1	0	0	0	23	0
903	1	2	2	2	99	2	0	0	0	0	2	1
904	1	2	2	2	99	4	1	0	0	1	5	1
905	1	2	2	2	99	2	0	0	0	1	12	1
906	1	1	1	1	99	4	1	0	0	0	0	1
907	1	2	2	3	99	4	0	0	1	1	4	1
908	1	2	1	1	2	2	0	0	0	1	1	1
909	1	1	2	3	99	2	1	0	0	1	38	1
910	1	2	1	1	99	4	0	0	0	1	8	1
911	1	2	1	2	99	2	0	0	0	1	0	1
912	1	2	2	2	99	2	99	0	0	1	3	1
913	1	1	1	2	3	4	1	0	0	1	5	1
914	1	1	1	1	99	2	1	0	0	1	8	1
915	1	2	2	3	99	4	0	0	0	0	1	1
916	1	2	1	2	99	3	99	0	0	1	6	1
917	1	1	1	3	3	2	0	0	0	1	2	1
918	1	2	2	2	99	2	0	0	0	1	5	1
919	1	1	1	2	1	2	99	0	0	0	3	1
920	1	1	1	2	3	3	0	0	0	0	1	1
921	1	2	1	3	99	3	0	0	0	1	2	1
922	1	1	1	2	99	4	1	0	0	1	6	1
923	1	1	2	1	99	3	1	0	0	0	1	1
924	1	2	2	2	99	2	0	0	0	0	1	1
925	1	1	1	1	99	3	1	0	0	1	12	1
926	1	2	2	2	3	3	0	0	0	1	4	1
927	1	1	1	1	99	2	0	0	0	1	136	0
928	1	1	2	1	99	3	0	0	0	0	52	1
929	1	2	2	2	99	2	1	0	0	0	10	1
930	1	2	1	1	99	2	1	0	0	0	120	0
931	1	1	2	1	99	4	0	0	0	0	1	1
932	1	2	1	2	3	3	1	0	0	1	5	1
933	1	1	2	3	99	4	1	0	0	0	12	1
934	1	1	2	1	99	2	0	0	0	1	4	1
935	1	1	2	1	99	2	0	0	0	1	2	1
936	1	2	1	2	99	2	0	0	0	1	1	1
937	1	2	2	1	99	1	1	0	0	1	9	1
938	1	1	1	1	99	4	99	0	0	1	0	0
939	1	2	1	2	3	4	1	0	0	1	1	1
940	1	1	1	2	99	3	0	0	0	1	10	1
941	1	2	2	1	1	3	0	0	0	0	1	1
942	1	2	2	2	2	2	0	0	0	1	4	1
943	1	2	1	3	99	4	0	0	0	1	2	1
944	1	2	2	2	99	2	0	0	0	1	5	1
945	1	1	1	2	99	2	0	0	0	1	13	1
946	1	2	2	2	99	3	0	0	0	1	10	1
947	1	1	2	2	99	2	0	0	0	1	11	1
948	1	2	2	3	99	4	0	0	0	1	7	1
949	1	1	2	2	99	2	0	0	0	1	1	1
950	1	2	1	3	99	2	0	0	0	0	1	1
951	1	2	1	2	3	2	0	0	0	1	7	1
952	1	2	2	1	99	4	0	0	0	1	3	1
953	1	1	1	2	99	3	1	0	0	1	14	1
954	1	2	1	3	99	3	0	0	0	1	1	1
955	1	2	1	2	99	2	1	0	0	0	0	1
956	1	2	2	1	99	3	1	0	0	0	1	1
957	1	2	1	3	2	4	1	0	0	0	34	1
958	1	2	2	3	99	2	99	0	0	0	0	1
959	1	2	2	1	99	3	99	0	0	0	2	1
960	1	1	2	3	99	4	1	0	0	1	3	1
961	1	2	1	1	99	3	1	0	0	1	5	1
962	1	2	2	1	99	2	1	0	0	0	10	1
963	1	2	1	2	99	2	1	0	0	1	9	1
964	1	2	1	1	4	3	1	0	0	0	1	1
965	1	1	1	1	99	3	0	0	0	1	3	1
966	1	2	1	3	99	2	0	0	0	1	1	1
967	1	2	1	2	99	2	0	0	0	0	0	1
968	1	2	1	1	99	2	0	0	0	1	18	1
969	1	2	2	1	99	1	0	0	0	1	7	1
970	1	2	1	3	99	2	99	0	0	0	56	1
971	1	2	2	3	99	3	0	0	0	0	0	1
972	1	2	1	1	99	2	1	0	0	1	12	1
973	1	1	2	1	2	4	0	0	0	1	28	1
974	1	1	1	1	2	2	1	0	0	1	1	1
975	1	2	2	1	99	2	1	0	0	0	0	1
976	1	1	2	1	99	2	1	0	0	1	23	1
977	1	2	2	3	99	4	99	0	0	0	1	1
978	1	1	2	2	99	2	0	0	0	1	3	1
979	1	1	2	1	99	4	0	0	0	0	17	1
980	1	2	1	3	99	2	0	0	0	1	4	1
981	1	2	1	1	3	2	0	0	0	0	2	1
982	1	1	2	2	99	2	0	0	0	1	0	1
983	1	2	1	2	99	3	0	0	0	0	0	1
984	1	2	2	2	3	4	0	0	0	1	2	1
985	1	1	1	1	2	4	0	0	0	1	22	1
986	1	2	1	2	3	4	99	0	0	1	8	1
987	1	2	1	2	99	4	0	0	0	0	2	1
988	1	2	1	1	99	4	1	0	0	0	0	1
989	1	1	1	3	99	4	1	0	0	1	7	1
990	1	1	2	2	99	4	0	0	0	1	24	1
991	1	1	2	1	99	2	0	0	0	1	1	1
992	1	1	1	2	99	2	1	0	0	0	1	1
993	1	2	1	2	99	2	0	0	0	0	0	1
994	1	2	2	2	99	4	0	0	0	1	2	1
995	1	2	1	2	99	2	0	0	0	1	1	1
996	1	2	2	3	99	4	0	0	0	0	1	1
997	1	2	2	2	2	4	0	0	0	0	12	1
998	1	1	2	2	99	1	0	0	0	0	1	1
999	1	1	2	3	99	2	0	0	0	1	4	1
1000	1	2	1	1	99	2	0	0	0	0	1	1
1001	1	2	1	3	99	2	99	0	0	1	0	1
1002	1	2	2	2	99	3	99	0	0	0	2	1
1003	1	2	1	1	3	4	0	0	0	0	4	1
1004	1	1	2	1	3	2	0	0	0	1	2	1
1005	1	1	2	2	99	3	0	0	0	1	18	1
1006	1	1	1	1	99	3	0	0	0	1	3	1
1007	1	1	1	3	99	4	1	0	0	1	12	1
1008	1	2	1	2	99	2	0	0	0	0	1	1
1009	1	1	1	1	2	3	1	0	0	1	11	1
1010	1	1	2	3	99	2	0	0	0	1	6	1
1011	1	1	1	3	99	4	99	0	0	0	0	1
1012	1	1	1	1	99	3	1	0	0	0	1	1
1013	1	1	1	1	99	1	0	0	0	1	10	1
1014	1	2	1	1	3	2	0	0	0	1	4	1
1015	1	2	1	3	99	3	0	0	0	1	16	1
1016	1	1	2	2	3	2	0	0	1	0	3	1
1017	1	1	1	3	3	4	0	0	0	1	13	1
1018	1	2	2	1	99	3	99	0	0	0	0	1
1019	1	2	2	1	99	3	1	0	0	1	7	1
1020	1	2	1	3	3	2	0	0	0	0	3	1
1021	1	2	2	2	99	2	0	0	0	1	3	1
1022	1	2	2	2	3	2	0	0	0	1	1	1
1023	1	1	1	1	3	4	1	0	0	0	1	1
1024	1	1	1	1	99	3	1	0	0	0	0	1
1025	1	2	2	2	99	4	0	0	0	1	14	1
1026	1	1	1	2	99	3	1	0	0	1	16	1
1027	1	1	1	2	99	1	0	0	0	1	2	1
1028	1	2	1	2	99	4	1	0	0	0	0	1
1029	1	2	2	2	99	1	0	0	0	0	0	1
1030	1	1	1	2	99	3	99	0	0	1	7	1
1031	1	1	2	2	99	3	99	0	0	1	9	1
1032	1	1	1	1	99	2	1	0	0	1	14	1
1033	1	1	1	1	99	4	0	0	1	1	64	1
1034	1	1	1	1	99	2	0	0	0	1	7	1
1035	1	2	1	1	99	4	1	0	0	0	2	1
1036	1	2	2	3	99	2	0	0	0	1	6	1
1037	1	1	1	2	99	2	99	0	0	1	10	1
1038	1	1	2	1	99	3	1	1	0	1	3	1
1039	1	2	1	2	99	2	1	0	0	0	0	1
1040	1	1	2	1	99	1	99	0	0	1	2	1
1041	1	1	2	1	99	1	99	0	0	0	1	1
1042	1	1	2	2	99	3	1	0	0	1	9	1
1043	1	2	1	2	99	2	99	0	0	1	4	1
1044	1	1	2	1	99	2	0	0	0	1	3	1
1045	1	1	1	3	99	4	0	0	1	1	8	1
1046	1	2	1	1	99	2	0	0	0	0	1	1
1047	1	1	1	2	99	4	0	0	0	1	1	1
1048	1	2	1	2	99	4	1	0	0	0	0	1
1049	1	1	2	1	99	3	1	0	0	1	10	1
1050	1	1	1	2	3	2	0	0	0	1	3	1
1051	1	2	1	3	99	3	99	0	0	0	1	1
1052	1	2	2	1	99	2	0	0	0	0	0	1
1053	1	2	1	1	99	2	1	0	0	1	7	1
1054	1	1	1	2	99	2	0	0	0	0	1	1
1055	1	2	2	3	99	1	0	0	0	1	28	1
1056	1	2	1	1	99	4	0	0	0	0	37	1
1057	1	2	2	1	99	2	0	0	0	1	3	1
1058	1	2	1	2	99	2	1	0	0	0	0	1
1059	1	2	2	1	99	2	0	0	0	1	27	1
1060	1	2	2	2	99	2	99	0	0	1	13	1
1061	1	1	2	2	99	3	0	0	0	0	1	1
1062	1	2	1	2	99	2	0	0	0	0	0	1
1063	1	1	1	1	99	2	1	0	0	0	18	1
1064	1	2	2	1	99	4	0	0	0	0	0	1
1065	1	2	2	1	3	3	99	0	0	0	1	1
1066	1	1	1	2	99	4	1	0	0	0	0	1
1067	1	2	1	3	99	2	0	0	0	1	6	1
1068	1	2	1	3	3	3	0	0	0	1	2	1
1069	1	1	1	1	99	3	0	0	0	1	2	1
1070	1	1	2	1	99	2	0	0	0	1	29	1
1071	1	2	1	1	99	1	0	0	0	1	3	1
1072	1	2	2	1	99	4	99	0	0	0	2	1
1073	1	1	1	1	99	4	1	0	0	1	17	1
1074	1	1	2	1	2	4	1	0	0	1	8	1
1075	1	2	1	2	3	4	1	0	0	1	4	1
1076	1	1	2	1	99	3	0	0	0	1	6	1
1077	1	2	1	1	3	2	0	0	0	1	17	1
1078	1	2	1	1	99	3	1	0	0	1	4	1
1079	1	2	1	2	99	4	0	0	0	1	7	1
1080	1	2	2	2	99	2	0	0	0	0	1	1
1081	1	2	1	1	2	2	1	0	0	1	14	1
1082	1	2	1	3	2	3	1	0	0	0	2	1
1083	1	2	1	1	3	2	0	0	0	1	5	1
1084	1	1	2	1	99	3	0	0	0	1	7	1
1085	1	2	2	3	99	2	1	0	0	0	1	1
1086	1	2	2	2	3	3	0	0	0	1	5	1
1087	1	2	2	1	99	3	0	0	0	1	2	1
1088	1	2	2	2	99	4	1	0	0	1	3	1
1089	1	2	1	1	99	4	1	0	0	1	13	1
1090	1	1	1	1	99	4	0	0	0	0	1	1
1091	1	2	2	1	99	1	0	0	0	0	0	1
1092	1	1	1	1	99	3	0	0	0	1	4	1
1093	1	1	1	1	99	3	99	0	0	0	2	1
1094	1	1	1	1	99	3	0	1	0	0	3	1
1095	1	1	2	1	3	4	0	0	1	0	2	1
1096	1	2	1	3	99	2	0	0	0	0	1	1
1097	1	1	1	1	99	2	1	0	1	1	3	1
1098	1	2	2	2	99	2	99	0	0	1	5	1
1099	1	2	1	2	99	2	1	0	0	1	13	1
1100	1	2	2	3	99	3	0	1	0	0	2	1
1101	1	2	2	1	99	3	0	0	1	1	12	1
1102	1	2	1	3	2	2	0	0	0	1	6	1
1103	1	1	1	3	99	3	0	0	0	1	15	1
1104	1	2	1	1	99	2	0	0	0	1	2	0
1105	1	1	1	1	2	3	0	0	0	1	30	1
1106	1	2	2	2	99	2	0	0	0	1	2	1
1107	1	2	1	1	3	3	99	0	0	1	7	1
1108	1	1	1	2	99	2	0	0	0	1	5	1
1109	1	2	2	2	99	2	0	0	0	1	1	1
1110	1	1	2	2	99	2	1	0	1	1	6	1
1111	1	1	1	2	99	2	1	0	0	0	1	1
1112	1	1	1	2	99	4	1	0	1	1	5	1
1113	1	2	1	3	99	4	1	0	0	0	23	1
1114	1	1	1	3	99	3	1	0	0	1	26	1
1115	1	1	1	2	99	3	0	0	0	1	3	1
1116	1	1	1	2	99	3	0	0	0	1	2	1
1117	1	1	2	2	99	2	99	0	0	1	1	1
1118	1	1	2	2	99	2	0	0	0	0	5	1
1119	1	2	2	2	99	2	1	0	0	1	2	1
1120	1	1	1	2	99	4	99	1	0	0	0	1
1121	1	2	2	2	2	3	0	0	0	1	7	1
1122	1	2	2	1	99	2	0	0	0	0	1	1
1123	1	2	1	1	99	3	1	0	0	1	10	1
1124	1	1	1	2	99	2	99	0	0	1	12	1
1125	1	2	1	2	2	4	99	0	1	0	55	1
1126	1	1	2	1	99	4	1	0	0	1	4	1
1127	1	2	2	3	2	3	99	0	0	0	1	1
1128	1	1	1	3	99	2	0	0	0	1	49	1
1129	1	2	1	2	99	4	0	0	0	1	1	1
1130	1	1	2	3	99	3	1	0	0	0	1	1
1131	1	2	1	2	99	4	0	0	0	0	1	1
1132	1	1	1	3	99	4	99	0	0	1	8	1
1133	1	1	1	2	99	3	1	0	0	0	1	1
1134	1	2	2	1	3	3	1	0	0	1	2	1
1135	1	1	1	2	99	2	0	0	0	1	3	1
1136	1	2	2	2	99	2	0	0	0	0	1	1
1137	1	2	1	1	3	2	0	0	0	1	1	1
1138	1	2	1	1	1	4	0	0	0	1	3	1
1139	1	2	2	1	99	3	0	0	0	1	9	1
1140	1	2	2	2	99	3	99	0	0	0	0	1
1141	1	2	2	1	99	3	1	0	0	0	4	1
1142	1	2	2	1	99	2	0	0	0	1	5	1
1143	1	1	1	2	99	3	0	0	0	0	0	1
1144	1	1	1	3	3	2	0	0	0	0	0	1
1145	1	2	1	1	99	4	1	0	0	0	1	1
1146	1	2	2	2	3	3	1	0	0	1	4	1
1147	1	2	1	1	99	2	1	0	0	0	0	1
1148	1	2	1	2	99	2	99	0	0	1	2	1
1149	1	1	1	3	99	4	1	0	0	0	0	1
1150	1	2	1	2	99	3	0	0	0	0	0	1
1151	1	1	2	1	99	3	1	0	0	1	5	1
1152	1	2	1	2	3	3	0	0	0	0	1	1
1153	1	1	2	3	2	4	99	0	0	0	8	1
1154	1	1	2	2	3	2	0	0	0	1	5	1
1155	1	1	1	2	99	2	0	0	0	1	8	1
1156	1	2	1	1	3	3	1	0	0	1	11	1
1157	1	1	2	3	99	4	0	0	0	0	7	1
1158	1	1	2	2	3	4	99	0	0	0	0	1
1159	1	2	1	2	99	2	0	0	0	1	6	1
1160	1	1	2	2	3	4	1	0	0	1	34	1
1161	1	2	1	2	3	3	1	0	0	1	2	1
1162	1	2	2	1	99	4	0	0	0	0	1	1
1163	1	1	1	1	3	3	0	0	0	0	0	1
1164	1	2	1	2	99	2	0	0	0	1	9	1
1165	1	2	2	1	99	3	0	0	0	0	5	1
1166	1	1	2	2	99	2	0	0	0	1	28	1
1167	1	2	1	2	4	4	1	0	0	1	5	1
1168	1	1	2	2	99	4	1	0	0	1	14	1
1169	1	1	1	3	99	4	1	0	0	0	1	1
1170	1	2	2	1	99	2	0	0	0	0	0	1
1171	1	1	1	2	99	2	0	0	0	1	10	1
1172	1	2	2	3	99	2	0	0	0	1	9	1
1173	1	2	1	2	1	1	0	0	0	0	7	1
1174	1	1	2	1	99	2	1	0	0	1	12	1
1175	1	2	1	1	99	4	0	0	0	0	12	1
1176	1	2	2	1	99	2	0	0	0	1	5	1
1177	1	1	1	2	99	2	0	0	0	0	0	1
1178	1	1	1	2	99	3	0	0	0	1	8	1
1179	1	1	1	3	99	4	1	0	0	0	0	1
1180	1	1	1	1	99	1	1	0	0	1	7	1
1181	1	2	2	1	2	2	0	0	0	0	0	1
1182	1	2	1	3	3	2	0	0	0	0	0	1
1183	1	2	1	3	99	4	1	0	0	0	0	1
1184	1	2	2	3	2	4	1	0	0	1	0	1
1185	1	2	1	2	99	4	0	0	0	1	5	1
1186	1	2	1	3	99	3	0	0	0	1	9	1
1187	1	1	2	2	99	1	0	0	0	0	0	1
1188	1	2	1	1	99	2	0	0	0	1	4	1
1189	1	1	1	1	99	3	1	0	0	1	3	1
1190	1	2	2	1	3	4	0	0	0	0	20	1
1191	1	1	2	2	99	2	1	0	0	0	2	1
1192	1	2	1	2	99	4	0	0	0	1	0	1
1193	1	2	1	3	99	3	1	0	0	0	1	1
1194	1	1	1	1	99	2	0	0	0	1	12	1
1195	1	2	1	2	99	2	0	0	0	0	4	1
1196	1	1	2	1	99	3	99	0	0	1	6	1
1197	1	2	1	2	99	2	0	0	0	1	18	1
1198	1	1	1	2	99	2	1	0	0	0	0	1
1199	1	2	1	1	99	3	0	0	0	0	2	1
1200	1	2	2	1	99	2	0	0	0	1	25	1
1201	1	1	1	1	3	3	1	0	0	1	3	1
1202	1	2	2	2	99	3	0	0	0	0	30	1
1203	1	2	2	1	99	2	1	0	0	1	30	1
1204	1	2	2	3	99	2	0	0	0	0	4	1
1205	1	2	1	2	99	2	0	0	0	1	3	1
1206	1	2	2	2	99	4	0	0	0	1	17	1
1207	1	1	2	1	99	1	0	0	0	1	38	1
1208	1	2	1	3	99	1	0	0	0	0	1	1
1209	1	1	1	2	99	3	0	0	0	1	10	1
1210	1	2	2	2	3	2	0	0	0	1	3	1
1211	1	2	2	2	2	3	0	0	0	1	1	1
1212	1	1	2	3	99	3	0	0	0	1	24	1
1213	1	1	2	3	99	3	0	0	0	1	47	1
1214	1	1	2	1	99	4	1	0	0	0	2	1
1215	1	1	1	3	99	4	99	0	0	1	1	1
1216	1	1	1	1	99	4	99	0	0	0	2	1
1217	1	2	2	2	2	4	1	0	0	1	4	1
1218	1	1	1	2	99	2	0	0	0	1	4	1
1219	1	1	1	3	99	3	0	0	0	1	9	1
1220	1	1	1	2	99	2	0	0	0	0	1	1
1221	1	2	1	3	99	2	0	1	0	1	4	1
1222	1	2	1	2	99	3	99	0	0	0	4	1
1223	1	2	1	1	3	2	0	0	0	1	7	1
1224	1	2	1	1	2	3	0	0	0	0	0	1
1225	1	2	1	2	99	3	0	0	0	1	4	1
1226	1	1	1	1	99	4	1	0	0	1	36	1
1227	1	2	2	1	99	1	0	0	0	0	2	1
1228	1	2	2	2	99	2	0	0	0	1	5	1
1229	1	2	1	3	99	3	0	0	0	0	0	1
1230	1	1	2	2	99	2	0	0	1	1	15	1
1231	1	2	2	3	3	4	0	0	0	1	22	1
1232	1	1	1	1	99	3	0	0	0	1	9	1
1233	1	2	1	2	99	4	99	0	0	1	1	1
1234	1	2	1	2	99	2	0	1	0	1	4	1
1235	1	1	1	1	99	3	1	0	0	0	1	1
1236	1	1	1	1	99	3	99	0	0	0	1	1
1237	1	1	2	3	99	4	0	0	0	1	6	1
1238	1	2	1	3	1	2	0	0	0	0	74	1
1239	1	1	2	1	3	3	1	0	0	1	42	1
1240	1	1	2	3	99	4	1	0	0	1	9	1
1241	1	1	1	2	99	1	0	0	0	1	1	1
1242	1	2	1	1	99	3	0	0	0	0	1	1
1243	1	1	2	1	2	2	99	0	0	1	17	1
1244	1	2	1	3	99	4	0	0	0	0	1	1
1245	1	2	1	2	99	2	0	0	0	0	0	1
1246	1	2	2	1	99	4	0	0	0	1	5	1
1247	1	1	1	3	99	3	0	0	0	1	9	1
1248	1	2	1	2	99	2	0	0	0	0	0	1
1249	1	2	1	3	3	2	0	0	0	0	2	1
1250	1	1	1	3	99	4	0	0	0	1	126	0
1251	1	2	1	2	99	2	99	0	0	0	0	1
1252	1	1	1	3	1	2	99	0	0	0	8	1
1253	1	2	2	1	99	4	0	0	0	0	0	1
1254	1	2	2	2	3	4	0	0	0	1	14	1
1255	1	1	2	3	3	2	0	0	0	1	12	1
1256	1	1	2	2	99	3	0	0	0	1	2	1
1257	1	1	1	2	99	4	1	0	0	0	0	1
1258	1	1	2	2	99	2	0	0	0	1	11	1
1259	1	2	2	1	99	3	99	0	0	1	2	1
1260	1	2	2	3	99	4	1	0	0	0	0	1
1261	1	1	1	3	3	4	1	0	0	1	3	1
1262	1	1	2	2	99	4	1	0	0	1	13	1
1263	1	1	1	1	99	2	0	0	0	1	4	1
1264	1	2	2	1	99	2	0	0	0	1	1	1
1265	1	1	1	1	99	2	0	0	0	0	3	1
1266	1	2	1	1	99	3	0	0	0	0	2	1
1267	1	1	1	3	2	3	0	0	0	1	10	1
1268	1	2	1	1	99	2	0	0	0	1	4	1
1269	1	1	1	3	1	2	99	0	0	1	99	0
1270	1	2	2	3	99	2	0	0	0	1	30	1
1271	1	2	1	1	1	3	99	0	0	1	2	1
1272	1	2	1	1	2	2	0	0	0	0	9	1
1273	1	2	1	1	99	2	0	0	0	0	2	1
1274	1	1	1	1	99	2	99	0	0	0	2	1
1275	1	2	1	1	99	3	0	0	0	0	0	1
1276	1	2	1	2	2	2	1	0	0	0	10	1
1277	1	2	2	1	2	4	99	0	0	1	2	1
1278	1	1	2	2	99	2	0	0	0	1	3	1
1279	1	2	1	3	99	4	0	0	0	0	0	1
1280	1	2	2	3	99	2	99	0	0	1	12	1
1281	1	2	1	2	99	3	99	0	0	1	38	1
1282	1	1	1	1	99	3	0	0	0	1	5	1
1283	1	2	2	1	3	2	1	0	0	1	0	1
1284	1	2	1	2	3	4	0	0	0	0	1	1
1285	1	2	1	2	99	4	0	0	0	0	0	1
1286	1	2	2	2	99	2	0	0	0	1	0	1
1287	1	1	1	2	99	2	0	0	0	0	0	1
1288	1	1	1	1	99	3	0	0	0	0	3	1
1289	1	2	1	1	99	3	99	0	0	0	1	1
1290	1	2	2	1	99	2	1	0	0	1	29	1
1291	1	2	1	2	99	4	0	0	0	1	12	1
1292	1	1	1	1	99	3	0	0	0	1	4	1
1293	1	2	2	2	99	3	0	0	0	0	0	1
1294	1	1	1	2	99	3	1	0	0	1	3	1
1295	1	2	2	3	99	3	99	0	0	0	0	1
1296	1	1	2	3	99	3	99	0	0	0	1	1
1297	1	1	2	1	99	4	1	0	0	1	92	1
1298	1	2	2	2	2	4	0	0	0	0	0	1
1299	1	1	1	3	99	4	0	0	0	1	9	1
1300	1	1	1	1	3	3	1	0	0	1	2	1
1301	1	2	2	1	99	2	1	0	0	1	7	1
1302	1	2	1	1	99	3	0	0	0	0	2	1
1303	1	1	1	3	99	3	1	0	0	1	82	1
1304	1	2	1	3	99	4	1	0	0	1	2	1
1305	1	2	2	1	99	3	0	0	0	0	3	1
1306	1	2	1	2	99	4	1	0	0	1	29	1
1307	1	2	2	2	99	3	0	0	0	0	4	1
1308	1	2	1	1	2	4	0	0	0	1	4	1
1309	1	2	2	2	99	2	1	0	0	0	1	1
1310	1	2	2	3	99	2	1	0	0	1	5	1
1311	1	2	2	2	99	2	0	0	0	1	9	1
1312	1	1	1	2	99	1	0	0	0	1	5	1
1313	1	2	2	1	99	4	0	0	0	0	0	1
1314	1	1	2	1	3	3	1	0	1	1	14	1
1315	1	1	1	1	99	4	1	0	0	0	0	1
1316	1	2	2	3	99	2	0	0	0	1	0	1
1317	1	1	1	1	3	3	0	0	0	1	6	1
1318	1	1	2	3	99	4	0	0	0	1	7	1
1319	1	2	2	1	99	3	1	0	0	0	4	1
1320	1	1	1	1	99	4	1	0	0	1	18	1
1321	1	2	1	3	99	3	1	0	0	0	0	1
1322	1	2	1	1	99	3	0	0	0	1	2	1
1323	1	2	2	1	99	4	0	0	0	1	4	1
1324	1	2	1	1	99	4	0	0	0	0	1	1
1325	1	1	1	1	99	4	1	0	0	0	0	1
1326	1	1	2	3	99	2	1	0	0	1	0	1
1327	1	1	1	1	99	3	99	0	0	0	4	1
1328	1	2	2	1	99	2	99	0	0	0	2	1
1329	1	1	2	1	3	3	1	0	0	1	1	1
1330	1	2	1	2	99	4	99	0	0	0	0	1
1331	1	2	1	2	2	2	0	0	0	1	15	1
1332	1	2	2	1	99	2	0	0	0	1	0	1
1333	1	1	1	2	99	2	0	0	0	0	0	1
1334	1	2	1	2	99	2	0	0	0	0	91	1
1335	1	2	1	1	99	2	0	0	0	0	0	1
1336	1	1	1	2	99	3	0	0	0	0	8	1
1337	1	2	2	1	99	3	0	0	0	1	3	1
1338	1	1	1	2	3	1	0	0	0	1	2	1
1339	1	2	2	1	99	4	0	0	1	0	2	1
1340	1	2	2	2	99	3	0	0	0	0	2	1
1341	1	1	1	1	4	3	0	0	0	1	9	1
1342	1	1	2	3	99	3	1	0	1	0	2	1
1343	1	1	2	1	3	2	0	0	0	0	1	1
1344	1	1	2	2	99	4	99	0	0	1	6	1
1345	1	1	1	2	99	4	1	0	0	1	8	1
1346	1	2	1	2	99	2	0	0	0	0	1	1
1347	1	2	2	2	99	2	0	0	0	1	4	1
1348	1	1	1	2	99	2	0	0	0	1	4	1
1349	1	2	1	1	99	2	0	0	0	1	2	1
1350	1	1	1	2	99	3	0	0	0	1	18	1
1351	1	1	1	1	99	3	1	0	0	1	4	1
1352	1	1	2	2	99	2	99	0	0	1	31	1
1353	1	1	2	1	99	1	0	0	0	1	2	1
1354	1	2	2	1	99	3	99	0	0	1	5	1
1355	1	1	2	3	3	3	1	0	0	1	2	1
1356	1	2	2	1	99	4	0	0	0	0	0	1
1357	1	2	2	2	99	2	1	0	1	0	2	1
1358	1	1	1	3	99	3	0	0	0	0	1	1
1359	1	2	2	2	99	4	1	0	0	1	4	1
1360	1	1	1	3	99	3	99	0	0	0	1	1
1361	1	2	1	1	99	4	1	0	1	1	16	1
1362	1	1	1	1	99	3	0	1	1	1	18	1
1363	1	1	1	2	99	4	0	0	0	1	21	1
1364	1	2	2	1	99	2	99	0	0	0	0	1
1365	1	2	2	2	99	2	0	0	0	0	1	1
1366	1	2	2	1	99	3	1	0	0	1	8	1
1367	1	1	1	1	99	3	1	0	0	0	39	1
1368	1	1	1	1	2	3	0	0	0	1	58	1
1369	1	2	1	1	99	3	1	0	0	1	60	1
1370	1	1	2	2	3	4	1	0	0	0	1	1
1371	1	1	1	2	99	2	1	0	0	0	1	1
1372	1	1	1	1	99	3	99	0	1	1	7	1
1373	1	2	2	1	2	4	1	0	0	0	0	1
1374	1	2	1	2	99	4	0	0	0	1	9	1
1375	1	1	1	3	99	4	0	0	0	1	14	1
1376	1	2	2	2	2	3	0	0	0	0	2	1
1377	1	1	1	2	99	4	1	0	0	1	11	1
1378	1	1	1	1	99	2	1	0	0	1	4	1
1379	1	2	1	2	99	2	99	0	0	0	0	1
1380	1	1	1	2	99	2	1	0	0	0	8	1
1381	1	1	1	1	99	3	1	0	0	1	18	1
1382	1	1	2	1	99	2	0	0	0	0	2	1
1383	1	2	1	2	3	1	0	0	0	1	8	1
1384	1	1	2	1	3	3	0	0	0	1	14	1
1385	1	2	2	2	99	2	0	0	0	1	6	1
1386	1	1	1	1	99	2	0	0	0	1	4	1
1387	1	2	2	2	99	2	1	0	0	1	7	1
1388	1	2	2	1	99	3	0	0	0	0	5	1
1389	1	1	2	1	99	4	0	0	0	0	4	1
1390	1	2	2	2	99	4	0	0	0	0	1	1
1391	1	2	1	2	3	3	0	0	0	0	2	1
1392	1	1	2	3	99	2	0	0	0	1	1	1
1393	1	2	2	3	3	1	0	0	0	0	2	1
1394	1	1	2	3	3	4	1	0	0	0	1	1
1395	1	1	1	1	99	3	1	0	0	0	3	1
1396	1	2	2	1	3	4	0	0	0	0	1	1
1397	1	1	1	2	2	2	0	0	0	1	10	1
1398	1	2	1	1	2	3	1	0	0	1	14	1
1399	1	1	2	2	99	4	99	0	0	0	1	1
1400	1	2	2	1	99	4	0	0	1	1	4	1
1401	1	1	2	2	99	4	99	0	0	1	1	1
1402	1	1	1	2	2	4	0	0	0	1	9	1
1403	1	2	1	3	3	3	1	0	0	0	1	1
1404	1	2	1	2	99	3	0	0	0	0	1	1
1405	1	2	2	1	3	3	0	0	0	1	11	1
1406	1	2	1	2	2	2	0	0	0	1	35	1
1407	1	1	1	2	3	2	0	0	0	0	0	1
1408	1	2	2	1	99	1	0	0	0	0	0	1
1409	1	1	1	2	3	2	0	0	0	0	3	1
1410	1	2	1	2	99	2	1	0	0	0	0	1
1411	1	2	2	1	99	4	0	0	1	1	20	1
1412	1	1	1	2	99	4	1	0	0	1	22	1
1413	1	2	1	1	1	3	0	0	0	1	94	0
1414	1	1	1	2	99	3	1	0	0	0	4	1
1415	1	2	2	2	99	4	1	0	0	0	1	1
1416	1	2	1	1	99	3	99	0	0	1	0	1
1417	1	1	1	1	99	3	0	0	0	1	10	1
1418	1	2	1	1	3	2	0	0	1	1	12	1
1419	1	2	2	1	99	2	0	0	0	1	10	1
1420	1	1	1	2	99	2	1	0	0	1	2	1
1421	1	2	2	3	99	4	0	0	0	0	13	1
1422	1	1	1	1	99	3	1	0	0	1	22	1
1423	1	2	1	3	99	4	1	0	0	1	10	1
1424	1	2	2	3	3	3	0	0	0	1	2	1
1425	1	2	1	1	99	3	0	0	0	1	20	1
1426	1	1	1	3	3	4	1	0	0	0	0	1
1427	1	2	1	2	99	2	0	0	0	1	12	1
1428	1	1	2	2	2	1	1	0	0	1	10	1
1429	1	1	1	1	99	3	0	0	0	1	11	1
1430	1	1	1	1	99	3	1	0	0	0	2	1
1431	1	1	1	1	3	4	0	0	0	1	2	1
1432	1	2	1	2	99	4	99	0	0	1	12	1
1433	1	2	1	2	99	2	0	0	0	1	13	1
1434	1	2	1	1	99	2	0	0	0	1	4	1
1435	1	1	1	2	99	2	99	0	0	1	0	1
1436	1	2	2	3	4	2	0	0	0	1	2	1
1437	1	2	1	1	3	2	0	0	0	0	5	1
1438	1	1	2	1	99	3	0	0	0	1	3	1
1439	1	1	1	2	99	3	0	0	0	1	11	1
1440	1	2	2	1	99	2	99	0	0	1	3	1
1441	1	2	2	2	99	3	99	0	0	1	15	1
1442	1	2	1	1	99	2	99	0	0	0	1	1
1443	1	1	2	2	99	2	1	0	0	0	0	1
1444	1	2	2	2	99	1	99	0	0	0	1	1
1445	1	2	2	1	99	3	1	0	0	0	1	1
1446	1	1	2	3	99	2	0	0	0	1	17	1
1447	1	2	1	1	99	1	0	0	0	0	1	1
1448	1	2	1	1	99	3	0	0	0	0	4	1
1449	1	1	1	2	99	3	1	0	0	0	120	1
1450	1	2	2	2	99	1	1	0	0	1	1	1
1451	1	2	1	2	2	3	1	0	0	0	0	1
1452	1	2	2	1	99	2	1	0	0	1	10	1
1453	1	2	2	2	99	3	0	0	0	1	9	1
1454	1	1	1	2	99	3	1	0	0	1	15	1
1455	1	1	2	2	99	2	0	0	0	0	0	1
1456	1	1	2	1	99	3	0	0	0	0	0	1
1457	1	2	1	3	99	2	0	0	0	0	1	1
1458	1	2	1	2	99	3	1	0	0	1	1	1
1459	1	2	2	3	99	2	0	0	0	1	3	1
1460	1	1	1	1	99	2	1	0	0	1	11	1
1461	1	1	2	2	3	4	0	0	0	1	24	1
1462	1	1	2	2	99	3	0	0	0	1	2	1
1463	1	2	1	2	99	4	0	0	0	1	1	1
1464	1	1	1	2	2	3	0	0	0	1	118	0
1465	1	1	2	3	99	3	1	0	0	1	2	1
1466	1	1	1	2	99	2	0	0	0	1	2	1
1467	1	2	1	2	99	3	1	0	0	0	2	1
1468	1	2	2	1	3	4	1	0	0	1	9	1
1469	1	2	2	2	99	2	0	0	0	0	0	1
1470	1	2	1	1	99	3	0	0	0	0	0	1
1471	1	2	2	1	99	3	1	0	0	0	3	1
1472	1	2	2	1	99	2	0	0	0	1	2	1
1473	1	1	1	1	99	2	1	0	0	1	6	1
1474	1	1	2	2	2	2	0	0	0	0	2	1
1475	1	1	1	1	99	3	0	0	0	0	1	1
1476	1	2	2	1	99	3	0	0	0	1	11	1
1477	1	2	1	1	99	1	0	0	1	1	3	1
1478	1	2	1	2	99	2	0	0	0	1	8	1
1479	1	2	2	1	99	1	1	0	0	0	4	1
1480	1	1	2	2	99	4	1	0	0	1	2	1
1481	1	2	2	2	99	3	99	0	0	1	9	1
1482	1	1	1	3	3	3	0	0	0	1	1	1
1483	1	2	1	3	99	3	0	1	0	1	48	1
1484	1	2	2	1	99	4	1	0	0	1	18	0
1485	1	2	1	2	99	4	0	0	0	0	4	1
1486	1	2	2	3	99	2	0	0	0	1	6	1
1487	1	1	1	2	2	2	0	0	0	1	12	1
1488	1	2	2	1	3	3	0	0	1	1	6	1
1489	1	2	2	3	99	3	0	1	0	0	6	1
1490	1	2	2	3	2	2	0	0	0	0	0	1
1491	1	2	2	1	99	4	0	0	0	0	0	1
1492	1	1	1	1	99	4	1	0	0	1	8	1
1493	1	1	1	2	1	2	0	0	0	1	24	1
1494	1	1	1	3	99	2	1	0	0	1	8	1
1495	1	2	2	2	99	2	1	0	0	0	0	1
1496	1	2	2	2	99	2	0	0	0	1	12	1
1497	1	2	1	3	99	1	0	0	0	0	0	1
1498	1	1	2	1	99	4	0	0	0	1	2	1
1499	1	2	2	3	99	2	1	0	0	1	31	1
1500	1	2	2	1	99	2	0	0	0	0	0	1
1501	1	2	1	2	99	4	1	0	0	1	5	1
1502	1	2	1	1	99	4	0	0	0	0	1	1
1503	1	1	1	1	99	2	0	0	0	1	4	1
1504	1	2	1	3	3	4	0	0	0	1	12	1
1505	1	2	1	3	99	3	99	0	0	1	1	1
1506	1	1	1	2	99	4	0	0	0	1	2	1
1507	1	1	1	3	2	3	0	0	0	1	16	1
1508	1	2	2	2	2	4	1	0	0	1	12	1
1509	1	2	2	2	99	2	0	0	0	0	8	1
1510	1	1	1	1	99	3	1	0	0	1	14	1
1511	1	2	2	1	99	3	0	0	0	0	0	1
1512	1	2	1	3	99	2	0	0	0	1	7	1
1513	1	1	2	1	99	3	0	0	0	1	3	1
1514	1	2	2	3	99	2	1	0	0	0	0	1
1515	1	1	2	2	99	2	1	0	0	1	5	1
1516	1	1	2	1	99	4	0	0	0	1	2	1
1517	1	1	1	2	99	2	0	0	0	0	19	1
1518	1	2	2	3	99	1	1	0	0	0	1	1
1519	1	2	1	3	99	2	1	0	0	1	3	1
1520	1	1	1	1	3	3	1	0	0	0	5	1
1521	1	2	2	2	99	3	0	0	0	0	3	1
1522	1	2	2	3	3	4	99	0	0	0	1	1
1523	1	2	2	1	99	3	0	0	0	0	24	1
1524	1	2	2	3	99	2	0	0	0	1	15	1
1525	1	2	2	1	99	4	0	0	0	1	12	1
1526	1	1	1	2	99	4	1	0	0	0	9	1
1527	1	2	2	1	99	2	1	0	0	1	1	1
1528	1	1	1	2	2	3	1	0	0	0	22	1
1529	1	2	2	3	99	3	0	0	0	1	4	1
1530	1	2	1	1	1	3	99	0	0	0	2	1
1531	1	2	1	1	99	4	0	0	0	0	1	1
1532	1	1	2	1	2	2	1	0	0	1	9	1
1533	1	1	1	1	3	3	0	0	0	1	16	1
1534	1	1	1	2	2	2	0	0	0	1	24	1
1535	1	1	2	3	99	2	0	0	0	1	9	1
1536	1	2	2	2	99	2	0	0	0	1	9	1
1537	1	2	2	3	1	4	99	0	0	1	1	1
1538	1	2	1	2	99	1	0	0	0	1	31	1
1539	1	2	1	1	2	3	0	1	0	1	16	1
1540	1	1	2	1	99	4	0	0	0	1	29	1
1541	1	2	1	3	99	4	0	0	0	1	7	1
1542	1	2	2	2	3	4	99	0	0	0	0	1
1543	1	2	2	2	99	2	0	0	0	1	35	1
1544	1	2	2	3	99	2	0	0	0	1	2	1
1545	1	2	1	2	2	3	0	0	0	0	0	1
1546	1	2	1	3	99	2	1	0	0	1	1	1
1547	1	1	1	1	99	2	1	0	0	1	23	1
1548	1	1	1	1	99	2	1	0	0	0	1	1
1549	1	2	1	2	99	2	0	0	0	1	2	1
1550	1	2	2	1	99	2	0	0	1	1	20	1
1551	1	1	2	1	99	4	1	0	0	1	10	1
1552	1	1	2	1	99	3	0	0	0	0	5	1
1553	1	2	2	1	99	2	0	0	0	0	4	1
1554	1	2	2	1	3	3	1	0	0	1	4	1
1555	1	1	1	2	99	3	1	0	0	0	0	1
1556	1	1	1	3	3	3	1	0	0	1	3	1
1557	1	1	2	1	99	3	0	0	0	1	3	1
1558	1	2	2	2	99	2	0	0	0	1	1	1
1559	1	2	1	2	99	4	1	0	0	1	9	1
1560	1	2	1	1	99	3	0	0	0	0	1	1
1561	1	1	2	1	99	3	0	0	0	1	18	1
1562	1	2	1	2	99	4	1	0	0	1	22	1
1563	1	1	1	1	1	2	1	0	0	0	4	1
1564	1	2	2	1	99	1	0	0	0	1	23	1
1565	1	2	2	3	4	3	1	0	0	1	14	1
1566	1	2	1	2	99	3	99	0	0	1	9	1
1567	1	1	2	2	99	2	1	0	0	1	6	1
1568	1	2	2	1	99	2	0	0	0	1	1	1
1569	1	2	2	1	99	4	0	0	0	0	2	1
1570	1	2	2	3	99	2	0	0	0	0	2	1
1571	1	2	2	2	99	4	0	0	0	1	6	1
1572	1	2	2	1	99	4	0	0	0	0	3	1
1573	1	2	1	2	99	2	99	0	0	1	5	1
1574	1	1	1	1	99	4	1	0	0	1	10	1
1575	1	2	2	1	99	2	0	0	0	0	2	1
1576	1	2	2	1	99	2	1	0	0	0	7	1
1577	1	1	2	3	99	3	1	0	0	1	3	1
1578	1	2	2	2	99	2	0	0	0	1	1	1
1579	1	2	1	1	99	1	0	0	0	1	3	1
1580	1	1	1	2	99	3	0	0	0	0	5	1
1581	1	1	1	2	99	3	0	0	0	1	5	1
1582	1	1	2	1	2	3	1	0	0	1	5	1
1583	1	1	1	2	99	3	1	0	0	1	11	1
1584	1	1	2	1	99	2	0	0	0	0	2	1
1585	1	2	1	1	1	3	99	0	0	0	2	1
1586	1	2	2	3	99	2	0	0	0	1	1	1
1587	1	2	1	1	99	2	0	0	0	0	4	1
1588	1	2	1	2	99	2	0	0	0	1	7	1
1589	1	2	2	2	99	2	0	0	0	0	0	1
1590	1	1	1	2	99	3	1	0	0	0	2	1
1591	1	2	1	3	99	4	0	0	0	1	8	1
1592	1	1	2	1	99	3	1	0	0	0	2	1
1593	1	2	1	3	99	2	1	0	0	0	7	1
1594	1	2	1	3	99	2	0	0	0	1	13	1
1595	1	1	1	1	99	3	1	0	0	1	9	1
1596	1	2	1	1	99	2	99	0	0	0	4	1
1597	1	1	1	2	99	3	1	0	0	0	0	1
1598	1	2	1	2	99	4	99	0	0	0	0	1
1599	1	1	2	1	99	2	1	0	0	1	2	1
1600	1	1	1	1	99	2	0	0	0	1	4	1
1601	1	2	1	3	3	4	0	0	0	1	26	1
1602	1	1	2	3	3	4	0	0	0	1	2	1
1603	1	2	1	3	99	2	0	0	0	1	5	1
1604	1	1	1	3	99	3	1	0	0	1	2	1
1605	1	2	2	1	99	3	1	0	0	1	25	1
1606	1	1	1	3	3	3	1	0	0	1	1	1
1607	1	2	1	3	3	1	1	0	0	0	3	1
1608	1	2	2	1	99	3	0	0	0	1	2	1
1609	1	2	1	1	99	3	1	0	0	1	11	1
1610	1	1	1	2	99	2	1	0	0	0	0	1
1611	1	2	2	1	99	2	0	0	0	0	3	1
1612	1	1	2	3	99	2	0	0	0	1	2	1
1613	1	2	2	1	99	3	1	0	0	1	9	1
1614	1	1	1	2	99	3	1	0	0	1	15	1
1615	1	2	2	1	99	4	0	0	0	0	1	0
1616	1	2	1	3	99	2	99	0	0	0	2	1
1617	1	1	2	3	99	3	0	1	0	1	18	1
1618	1	1	2	1	3	3	0	0	0	0	0	1
1619	1	2	1	3	99	2	0	0	0	1	4	1
1620	1	1	2	1	99	1	1	0	0	1	1	1
1621	1	1	2	2	99	4	0	0	0	1	20	1
1622	1	2	2	2	99	3	0	0	0	0	4	1
1623	1	2	2	1	99	1	0	0	0	0	4	1
1624	1	1	1	3	3	3	99	0	0	1	20	1
1625	1	2	2	2	99	3	0	0	0	1	16	1
1626	1	1	1	3	99	3	0	0	0	1	2	1
1627	1	2	2	2	99	2	0	0	0	1	7	1
1628	1	2	1	1	99	2	0	0	0	1	15	1
1629	1	1	1	1	99	3	0	0	0	1	50	0
1630	1	2	2	1	99	2	0	0	0	1	4	1
1631	1	1	1	3	99	2	0	0	0	1	1	1
1632	1	2	1	1	99	3	0	0	0	1	10	0
1633	1	2	1	2	99	3	99	0	0	1	2	1
1634	1	2	1	2	99	4	0	0	0	1	5	1
1635	1	2	1	3	99	3	0	0	0	0	1	1
1636	1	2	1	3	99	3	0	0	0	1	32	1
1637	1	1	1	1	99	4	1	0	0	0	4	1
1638	1	2	1	1	2	3	1	0	1	1	2	1
1639	1	1	2	1	99	3	99	0	0	0	1	1
1640	1	1	1	3	99	1	0	0	0	1	3	1
1641	1	2	1	2	99	4	1	0	0	1	2	1
1642	1	1	2	3	99	2	0	0	0	1	9	1
1643	1	2	2	3	99	3	0	0	0	0	1	1
1644	1	1	2	2	99	4	99	0	0	0	1	1
1645	1	1	1	2	3	4	0	0	0	1	1	1
1646	1	2	1	2	99	3	0	0	0	0	9	1
1647	1	2	2	1	99	1	0	0	0	0	2	1
1648	1	1	2	3	3	4	0	0	0	1	1	1
1649	1	1	1	1	99	3	99	0	0	1	15	1
1650	1	2	2	2	99	2	0	0	0	0	1	1
1651	1	1	1	1	3	1	99	0	0	0	0	1
1652	1	2	2	1	99	2	0	0	0	0	0	1
1653	1	1	1	3	99	2	1	0	0	1	4	1
1654	1	2	2	1	99	2	1	0	0	1	3	1
1655	1	2	1	1	99	3	99	0	0	1	138	0
1656	1	2	2	2	99	3	1	0	0	0	0	1
1657	1	1	1	1	3	2	99	0	0	0	1	1
1658	1	2	1	2	99	3	0	0	0	1	4	1
1659	1	2	1	2	99	3	99	0	0	1	16	1
1660	1	2	2	2	99	4	0	0	0	1	27	1
1661	1	1	1	2	3	2	0	0	0	0	5	1
1662	1	1	1	2	2	2	0	0	0	1	38	1
1663	1	1	1	3	99	3	0	0	0	0	1	1
1664	1	1	1	1	99	2	0	0	0	1	9	1
1665	1	2	1	2	99	2	0	0	0	0	0	1
1666	1	1	1	2	99	2	1	0	0	0	1	1
1667	1	2	1	1	99	3	99	0	0	0	3	1
1668	1	2	2	3	99	4	0	0	0	0	0	1
1669	1	1	1	1	2	4	1	0	1	1	3	1
1670	1	2	1	2	3	3	1	0	0	1	6	1
1671	1	2	1	1	99	3	1	0	0	1	3	1
1672	1	1	2	3	3	4	1	0	0	1	12	0
1673	1	1	2	1	99	2	0	0	0	0	0	1
1674	1	1	2	1	3	3	0	0	0	1	8	1
1675	1	1	1	3	2	3	0	0	0	1	22	1
1676	1	2	2	1	99	4	1	0	0	1	2	1
1677	1	1	1	2	99	4	1	0	1	1	18	1
1678	1	1	2	2	99	3	0	0	0	1	64	1
1679	1	2	1	3	2	4	1	0	0	0	1	1
1680	1	2	1	2	99	2	0	0	0	0	2	1
1681	1	2	1	2	99	2	0	0	0	1	4	1
1682	1	1	1	1	99	3	0	0	0	1	5	1
1683	1	1	2	2	99	4	1	0	0	1	4	1
1684	1	1	1	2	99	3	0	0	0	1	4	1
1685	1	2	2	3	99	3	99	0	0	0	8	1
1686	1	2	2	2	2	3	1	0	0	0	1	1
1687	1	1	2	2	99	4	0	0	0	1	20	1
1688	1	1	2	2	99	4	99	0	0	1	4	1
1689	1	1	2	1	99	4	1	0	0	1	6	1
1690	1	1	2	1	2	2	0	0	0	1	9	1
1691	1	1	1	1	99	3	0	0	0	1	6	1
1692	1	2	2	2	99	2	0	0	0	0	3	1
1693	1	2	1	3	2	3	0	0	0	0	1	1
1694	1	2	2	2	99	2	0	0	0	0	2	1
1695	1	2	1	2	3	3	0	0	0	0	0	1
1696	1	2	1	2	2	3	0	0	0	1	4	1
1697	1	1	1	2	99	2	0	0	0	1	0	1
1698	1	1	1	1	2	2	0	0	0	1	15	1
1699	1	1	2	3	99	4	0	0	0	1	12	1
1700	1	1	2	1	99	3	0	0	0	1	2	1
1701	1	1	1	2	99	3	1	0	0	1	1	1
1702	1	2	1	1	99	3	1	0	1	1	8	1
1703	1	2	1	2	99	3	1	0	0	1	2	1
1704	1	2	2	1	99	4	1	0	0	0	0	1
1705	1	1	2	2	1	2	0	0	0	0	1	1
1706	1	2	1	1	99	3	1	0	0	1	3	1
1707	1	1	1	2	99	4	1	0	0	1	8	1
1708	1	1	2	2	99	4	0	0	0	0	0	1
1709	1	2	1	3	2	2	0	0	0	0	39	1
1710	1	1	2	3	99	1	1	0	0	1	11	1
1711	1	2	1	3	99	2	0	0	0	0	2	1
1712	1	2	1	1	99	3	99	0	0	1	2	1
1713	1	1	1	1	99	3	1	0	0	1	2	1
1714	1	2	2	2	99	4	0	0	0	0	0	1
1715	1	2	1	2	99	2	0	0	0	0	1	1
1716	1	2	1	3	99	2	0	0	0	0	3	1
1717	1	1	2	2	99	3	0	0	0	1	16	1
1718	1	2	2	2	2	2	0	0	0	0	7	1
1719	1	2	1	2	3	2	0	0	0	1	11	1
1720	1	1	2	2	99	3	0	0	0	1	4	1
1721	1	2	1	1	99	2	0	0	0	1	8	1
1722	1	2	2	1	99	1	0	1	0	1	8	1
1723	1	1	2	1	99	1	99	0	0	1	3	1
1724	1	2	1	1	99	3	0	0	0	0	10	1
1725	1	2	1	2	4	2	1	0	0	1	19	1
1726	1	2	2	2	99	3	1	0	0	0	0	1
1727	1	2	1	1	99	3	0	0	0	1	6	1
1728	1	1	2	1	3	3	0	0	0	1	22	1
1729	1	1	1	1	99	3	1	0	0	1	18	1
1730	1	2	1	2	99	4	99	0	0	0	0	1
1731	1	2	2	1	99	3	0	0	0	1	31	1
1732	1	2	2	2	99	2	0	0	0	0	0	1
1733	1	2	2	1	99	2	0	0	0	0	0	1
1734	1	2	1	1	99	2	0	0	0	1	2	1
1735	1	2	1	3	3	3	1	0	0	0	0	1
1736	1	1	1	3	99	2	0	0	0	0	1	1
1737	1	1	2	2	99	2	1	0	1	1	6	1
1738	1	1	1	3	99	3	99	0	0	0	2	1
1739	1	2	1	1	3	2	0	0	0	1	7	1
1740	1	1	1	2	99	3	1	0	0	1	16	1
1741	1	2	2	1	99	2	1	0	0	1	2	1
1742	1	1	1	2	3	4	1	0	0	0	1	1
1743	1	2	1	2	99	3	99	0	0	1	0	1
1744	1	1	1	2	99	4	1	0	0	1	18	1
1745	1	1	2	1	3	2	99	0	0	1	5	1
1746	1	2	1	2	99	3	0	0	0	0	0	1
1747	1	1	1	3	99	2	99	0	0	1	2	1
1748	1	1	2	1	99	2	0	0	0	1	16	1
1749	1	2	2	2	99	2	99	0	0	1	6	1
1750	1	1	1	3	2	4	0	0	0	1	3	1
1751	1	1	2	1	99	3	99	0	0	1	9	1
1752	1	2	1	2	99	4	99	0	0	1	5	1
1753	1	1	1	1	99	4	0	0	0	1	56	1
1754	1	2	2	1	2	2	0	0	0	0	28	1
1755	1	2	2	2	99	3	0	0	0	1	2	1
1756	1	1	1	2	99	2	1	0	0	1	4	1
1757	1	1	2	1	99	3	0	0	0	1	34	1
1758	1	1	1	3	99	2	0	0	0	0	1	1
1759	1	2	1	2	3	3	1	0	0	1	15	1
1760	1	1	2	1	3	3	0	0	0	1	27	1
1761	1	2	2	2	99	3	1	0	0	1	9	1
1762	1	1	1	1	99	3	99	0	0	1	5	1
1763	1	1	2	1	1	4	1	1	0	1	13	1
1764	1	2	1	3	99	3	1	0	0	0	1	1
1765	1	1	1	2	99	4	0	0	0	1	1	1
1766	1	2	2	2	1	2	0	0	0	0	72	1
1767	1	1	1	2	99	2	0	0	0	1	8	1
1768	1	1	1	1	99	2	1	0	0	0	1	1
1769	1	2	1	1	99	3	0	0	0	1	8	1
1770	1	2	1	2	99	3	0	1	1	0	1	1
1771	1	1	2	1	99	3	1	0	0	1	10	1
1772	1	1	1	2	3	3	0	0	0	1	6	1
1773	1	2	1	1	99	2	1	0	0	0	8	1
1774	1	2	2	2	99	3	99	0	0	0	0	1
1775	1	2	1	3	99	4	1	0	0	1	1	1
1776	1	2	1	1	99	3	0	0	0	1	4	1
1777	1	2	2	1	99	2	0	0	0	0	1	1
1778	1	2	1	1	99	2	0	0	0	0	0	1
1779	1	2	2	2	99	3	0	1	0	0	2	1
1780	1	1	1	1	2	2	99	0	0	0	37	1
1781	1	1	2	3	3	2	0	0	0	1	1	1
1782	1	1	2	2	99	3	0	0	0	1	7	1
1783	1	1	1	1	99	4	1	0	0	1	4	1
1784	1	1	2	2	99	4	1	0	0	1	14	1
1785	1	2	1	1	99	2	1	0	0	1	3	1
1786	1	1	2	2	99	2	0	0	0	1	8	1
1787	1	2	1	1	3	4	99	0	0	1	3	1
1788	1	2	2	2	99	4	99	0	0	0	1	1
1789	1	2	1	1	99	3	0	0	0	0	0	1
1790	1	1	2	2	99	2	0	0	0	1	51	1
1791	1	2	1	2	99	2	0	0	0	0	0	1
1792	1	1	2	1	1	3	0	0	0	1	22	1
1793	1	1	1	1	99	3	1	0	0	0	0	1
1794	1	1	1	1	99	1	0	0	0	0	0	1
1795	1	1	2	1	99	2	0	0	0	0	5	1
1796	1	1	2	3	2	3	0	0	0	1	68	0
1797	1	1	1	2	99	3	1	0	0	1	15	1
1798	1	1	2	2	99	2	0	0	0	1	9	1
1799	1	2	2	3	99	2	1	0	1	1	18	1
1800	1	1	2	3	99	2	1	0	0	0	1	1
1801	1	2	1	1	99	4	99	0	0	0	1	1
1802	1	2	1	1	2	2	0	0	0	0	0	1
1803	1	1	1	1	1	3	0	0	0	1	84	0
1804	1	1	1	1	99	2	1	0	0	0	11	1
1805	1	1	1	2	2	2	1	0	0	1	4	1
1806	1	2	2	2	99	2	0	0	0	1	3	1
1807	1	1	1	3	99	4	1	0	0	0	3	1
1808	1	2	2	1	99	2	0	0	0	0	2	1
1809	1	1	1	1	99	2	1	0	0	1	9	1
1810	1	2	1	1	99	3	99	0	0	1	2	1
1811	1	1	2	3	99	1	0	0	0	1	54	1
1812	1	2	1	1	99	3	1	0	0	0	0	1
1813	1	1	1	1	99	1	0	0	0	1	5	1
1814	1	2	2	3	99	4	99	0	0	0	1	1
1815	1	1	1	1	99	2	0	0	0	1	7	1
1816	1	2	1	3	99	3	1	0	0	1	2	1
1817	1	2	1	1	99	3	99	0	0	0	1	1
1818	1	1	1	1	99	4	0	0	0	0	0	1
1819	1	2	2	3	99	3	0	0	0	0	0	1
1820	1	1	2	1	99	4	0	0	0	1	6	1
1821	1	2	2	3	99	3	0	0	0	0	2	1
1822	1	2	1	2	99	2	0	0	0	1	6	1
1823	1	2	2	2	99	4	0	0	0	1	4	1
1824	1	2	2	3	99	3	99	0	0	0	2	1
1825	1	2	1	1	99	3	99	0	0	0	1	1
1826	1	2	1	1	99	3	1	0	0	1	15	1
1827	1	1	1	1	99	3	1	0	0	1	8	1
1828	1	1	2	1	99	3	0	1	0	1	3	1
1829	1	2	1	1	2	3	0	0	0	0	2	1
1830	1	2	2	1	99	4	1	0	0	1	3	1
1831	1	1	1	2	99	2	0	0	0	0	5	1
1832	1	2	1	2	2	2	0	0	0	1	0	1
1833	1	2	1	1	3	2	0	0	0	1	1	1
1834	1	1	2	2	2	2	0	0	0	1	0	1
1835	1	2	1	3	99	2	0	0	0	1	3	1
1836	1	1	2	2	99	2	0	0	0	1	10	1
1837	1	2	1	3	2	2	0	0	1	1	6	1
1838	1	1	1	2	99	3	99	0	0	0	0	1
1839	1	2	2	2	99	3	1	0	0	0	0	1
1840	1	1	1	1	3	4	0	0	0	0	0	1
1841	1	2	2	2	99	4	1	0	0	1	4	1
1842	1	2	1	3	99	4	0	0	0	1	4	1
1843	1	1	2	3	3	2	0	0	0	1	1	1
1844	1	2	1	2	99	3	1	0	0	1	15	1
1845	1	2	1	1	2	3	1	0	0	0	0	1
1846	1	2	2	1	99	3	99	0	0	0	6	1
1847	1	1	1	2	99	3	0	0	0	0	1	1
1848	1	2	1	1	99	3	0	0	0	0	5	1
1849	1	1	1	3	99	3	1	0	0	1	2	1
1850	1	2	2	1	99	3	0	0	0	1	2	1
1851	1	2	1	2	2	3	1	0	0	1	5	1
1852	1	1	1	1	99	3	0	0	0	0	3	1
1853	1	2	1	1	99	3	1	1	0	1	6	1
1854	1	1	2	2	99	2	0	0	0	1	6	1
1855	1	2	1	1	99	3	1	0	0	0	0	1
1856	1	1	2	1	99	3	1	0	0	1	9	1
1857	1	1	1	3	99	4	99	0	0	0	1	1
1858	1	2	1	2	2	2	0	0	0	0	2	1
1859	1	2	2	2	99	2	0	0	0	1	10	1
1860	1	2	1	3	99	4	1	0	0	0	1	1
1861	1	2	1	1	99	2	99	0	0	1	3	1
1862	1	2	2	1	99	2	99	0	0	1	5	1
1863	1	2	1	2	99	3	0	0	0	1	4	1
1864	1	2	1	1	99	4	0	0	0	1	0	1
1865	1	2	1	3	99	3	0	0	0	0	2	1
1866	1	1	1	1	99	3	1	0	1	1	6	1
1867	1	2	1	1	99	3	0	0	0	0	1	1
1868	1	1	1	1	99	2	0	0	0	1	58	1
1869	1	2	2	2	99	3	0	0	0	0	0	1
1870	1	2	1	2	99	3	0	0	0	0	1	1
1871	1	2	2	2	99	4	0	0	0	0	3	1
1872	1	1	2	1	99	3	1	0	0	0	4	1
1873	1	2	1	1	3	3	1	0	0	1	2	1
1874	1	1	2	1	99	2	0	0	0	0	0	1
1875	1	1	1	3	99	4	0	0	0	0	0	1
1876	1	1	1	1	99	2	0	0	0	0	1	1
1877	1	1	1	2	99	3	99	0	0	0	1	1
1878	1	2	2	1	99	2	1	0	0	0	0	1
1879	1	2	2	1	99	3	1	0	0	1	1	1
1880	1	2	1	3	3	2	0	0	0	0	2	1
1881	1	1	1	1	99	3	0	0	0	1	5	1
1882	1	1	1	2	99	3	99	0	0	0	0	1
1883	1	2	2	1	99	3	0	0	0	0	0	1
1884	1	2	2	2	99	3	1	0	0	1	3	1
1885	1	1	1	3	3	4	1	0	0	1	8	1
1886	1	1	1	2	99	2	0	0	0	0	0	1
1887	1	1	2	2	99	4	0	0	0	1	10	1
1888	1	2	1	1	2	3	0	0	0	0	3	1
1889	1	1	1	2	99	3	99	0	0	0	2	1
1890	1	2	1	2	99	2	0	0	0	1	2	1
1891	1	2	1	1	99	2	0	0	0	1	19	1
1892	1	2	1	3	99	4	0	0	0	1	58	1
1893	1	2	2	3	99	4	0	0	0	1	11	1
1894	1	2	2	3	99	3	0	0	0	0	1	1
1895	1	2	2	1	99	3	1	0	0	0	1	1
1896	1	1	2	2	99	4	0	0	0	1	9	1
1897	1	2	1	2	99	3	0	0	0	1	1	1
1898	1	2	2	3	99	1	0	0	0	0	0	1
1899	1	2	2	3	99	4	0	0	0	1	4	1
1900	1	1	2	1	99	2	1	0	0	1	78	1
1901	1	1	1	1	99	2	1	0	0	0	0	0
1902	1	2	1	3	2	3	0	0	0	1	16	1
1903	1	1	1	3	99	3	0	0	0	1	4	1
1904	1	2	1	3	99	2	0	0	0	0	0	1
1905	1	1	1	3	99	4	1	0	0	1	6	1
1906	1	1	1	1	99	3	1	0	1	1	7	1
1907	1	1	1	2	2	1	0	0	0	1	10	1
1908	1	2	2	1	99	4	99	0	0	1	6	1
1909	1	2	2	3	99	3	0	0	0	1	1	1
1910	1	1	2	1	99	3	1	0	0	1	10	1
1911	1	2	1	1	99	2	0	0	0	0	2	1
1912	1	2	2	1	99	4	1	0	0	1	6	1
1913	1	1	1	2	1	3	1	0	0	1	10	1
1914	1	1	2	2	99	4	1	0	0	1	13	1
1915	1	1	1	2	99	2	1	0	0	1	11	1
1916	1	1	1	2	99	2	99	0	0	1	4	1
1917	1	2	2	2	99	2	99	0	0	0	0	1
1918	1	2	2	2	99	2	0	0	0	0	0	1
1919	1	2	1	2	99	2	0	0	0	1	4	1
1920	1	1	1	1	3	4	1	0	0	1	3	1
1921	1	2	1	3	99	2	0	0	0	1	4	1
1922	1	1	1	1	99	2	1	0	0	1	15	1
1923	1	1	1	1	99	2	0	0	0	0	1	1
1924	1	2	1	2	1	2	0	0	1	0	2	1
1925	1	2	2	3	99	4	1	0	0	1	2	1
1926	1	1	1	1	99	2	1	0	0	1	2	1
1927	1	2	1	3	99	2	0	0	0	1	4	1
1928	1	2	1	2	99	2	0	0	0	1	1	1
1929	1	2	2	1	99	3	0	0	0	1	2	1
1930	1	2	1	1	99	3	1	0	0	0	1	1
1931	1	2	1	2	99	4	1	0	0	1	15	1
1932	1	2	1	1	99	3	0	0	0	0	0	1
1933	1	2	2	2	99	2	0	0	0	1	5	1
1934	1	2	2	2	99	3	1	0	0	1	8	1
1935	1	2	1	1	3	4	1	0	0	0	0	1
1936	1	1	1	1	3	3	0	0	0	1	58	1
1937	1	2	2	1	99	3	1	0	0	0	1	1
1938	1	1	2	2	99	4	1	0	0	1	10	1
1939	1	2	2	2	99	3	0	0	0	1	7	1
1940	1	1	1	2	99	2	99	0	0	1	11	1
1941	1	1	2	1	99	3	1	0	0	1	14	1
1942	1	1	2	1	99	4	1	0	0	0	0	1
1943	1	2	1	2	3	2	1	0	0	1	2	1
1944	1	2	1	1	99	2	99	0	0	0	0	1
1945	1	2	1	2	99	2	0	0	0	1	1	1
1946	1	2	1	1	99	1	0	0	0	0	0	1
1947	1	1	1	3	99	2	0	0	0	1	12	1
1948	1	2	2	2	99	3	1	0	0	1	0	1
1949	1	2	2	1	99	1	1	0	0	0	0	1
1950	1	2	1	2	99	3	1	0	0	1	14	1
1951	1	2	1	3	99	4	1	0	0	1	9	1
1952	1	2	2	1	99	2	0	0	0	1	1	1
1953	1	2	2	1	99	3	0	0	0	1	3	1
1954	1	2	2	2	99	2	0	0	0	1	7	1
1955	1	2	2	1	99	2	0	0	0	1	2	1
1956	1	2	1	2	99	3	99	0	0	0	5	1
1957	1	1	1	2	99	3	0	0	0	1	15	1
1958	1	2	2	2	99	3	0	0	0	0	1	1
1959	1	2	1	2	3	3	1	0	0	1	1	1
1960	1	2	1	2	3	2	1	0	0	1	6	1
1961	1	1	2	2	99	2	0	0	0	1	1	1
1962	1	1	1	1	99	3	1	0	1	0	1	1
1963	1	1	1	3	99	2	0	0	0	1	3	1
1964	1	1	1	2	99	3	0	0	0	0	2	1
1965	1	1	1	1	99	2	0	0	0	1	76	1
1966	1	1	2	1	99	4	1	0	0	1	3	1
1967	1	1	1	3	99	4	1	0	0	0	1	1
1968	1	2	1	1	2	3	1	0	0	0	10	1
1969	1	2	2	2	99	2	0	0	0	0	1	1
1970	1	1	1	2	3	2	0	0	0	1	7	1
1971	1	2	2	1	99	3	1	0	0	0	0	1
1972	1	1	2	2	99	2	0	0	0	0	7	1
1973	1	2	1	1	99	3	1	0	0	1	4	1
1974	1	1	1	2	99	2	0	0	0	0	3	1
1975	1	1	2	3	99	4	0	0	0	0	1	1
1976	1	1	1	3	1	4	1	0	0	1	1	1
1977	1	1	1	1	3	4	0	0	0	0	4	1
1978	1	2	2	1	1	3	0	0	0	1	8	1
1979	1	2	2	3	99	4	0	0	0	1	37	1
1980	1	2	1	1	99	2	99	0	0	0	4	1
1981	1	2	2	1	99	3	1	0	0	1	11	1
1982	1	2	1	2	99	2	1	0	0	1	9	1
1983	1	2	1	1	99	4	1	0	0	1	4	1
1984	1	2	1	1	99	2	0	0	0	0	0	1
1985	1	1	1	2	99	2	0	0	0	1	5	1
1986	1	1	1	2	99	3	1	0	0	1	20	1
1987	1	1	2	3	99	4	0	0	0	0	2	1
1988	1	1	1	1	99	3	1	0	0	1	1	1
1989	1	1	2	3	99	2	1	0	0	1	7	1
1990	1	2	1	3	99	2	0	0	0	0	2	1
1991	1	1	1	1	99	4	0	0	0	1	7	1
1992	1	1	1	1	99	4	1	0	0	0	3	1
1993	1	2	2	2	99	3	0	0	0	1	2	1
1994	1	2	2	3	99	1	0	0	0	0	1	1
1995	1	1	2	3	1	4	0	1	0	1	1	1
1996	1	2	1	1	3	3	0	0	0	0	0	1
1997	1	2	1	1	99	2	0	0	0	1	9	1
1998	1	2	2	1	99	3	0	0	0	1	4	1
1999	1	1	2	1	99	3	0	0	1	1	5	1
[truncated: 7,564 more rows]
